# Supplementary material for: Safety and efficacy of apatinib in patients with advanced gastric or gastroesophageal junction adenocarcinoma after the failure of two or more lines of chemotherapy (AHEAD): a prospective, single-arm, multicenter, phase IV study
Source: BMC Med. 2023 May 5;21:173. doi: 10.1186/s12916-023-02841-7 (PMC10163723; doi:10.1186/s12916-023-02841-7)
Supplement: Supplementary file 3 — Additional file 3. AHEAD Study Raw Data. [file 12916_2023_2841_MOESM3_ESM.xlsx]

## Sheet: Patient disposition
Patient ID	Enrollment	Reason for exclusion	Date of first dose	Reason for dose termination	Date of Study termination	Reason for study termination
001001	Yes		2015-06-16	Others	2015-11-27	Death
001002	Yes		2015-08-13	Adverse events	2015-11-09	Death
001003	Yes		2015-08-18	Radiographic progression	2017-09-11	Death
001004	Yes		2015-10-10	Adverse events	2015-11-07	Death
001005	Yes		2015-11-30	Radiographic progression	2016-10-27	Death
001006	Yes		2015-12-30	Adverse events	2016-08-14	Death
001007	Yes		2016-02-19	Radiographic progression	2016-05-26	Death
001008	Yes		2016-03-02	Clinical progression	2017-03-23	Death
001009	Yes		2016-03-09	Radiographic progression	2016-10-10	Death
001010	Yes		2016-03-16	Adverse events	2016-12-27	Death
001011	Yes		2016-05-10	Adverse events	2016-11-01	Death
001012	Yes		2016-06-29	Radiographic progression	2017-10-22	Death
001013	Yes		2016-07-06	Clinical progression	2016-09-03	Death
001014	Yes		2016-08-04	Radiographic progression	2019-02-22	Death
001015	Yes		2016-12-29	Radiographic progression	2017-08-17	Death
001016	Yes		2017-01-20	Death	2017-06-10	Death
001017	Yes		2017-02-16	Radiographic progression	2018-11-29	Death
001018	Yes		2017-04-27	Radiographic progression	2017-08-28	Death
001019	Yes		2017-05-05	Death	2017-08-11	Death
001020	Yes		2017-09-19	Radiographic progression	2018-11-11	Death
001021	Yes		2017-10-30	Radiographic progression	2019-12-23	Death
001022	Yes		2018-02-28	Adverse events	2018-05-01	Death
001023	Yes		2018-08-03	Radiographic progression	2019-01-08	Death
001024	Yes		2018-09-07	Radiographic progression	2020-01-01	Death
001025	Yes		2018-12-04	Radiographic progression	2019-03-24	Death
001026	Yes		2018-12-11	Withdrawal from study	2019-07-20	Death
001027	Yes		2019-02-15	Radiographic progression	2019-04-24	Death
001028	Yes		2019-04-24	Radiographic progression	2019-08-16	Death
001030	Yes		2019-06-06	Radiographic progression	2020-03-07	Death
001031	Yes		2019-09-13	Withdrawal from study	2020-02-03	Death
002001	Yes		2015-09-07	Adverse events	2015-12-09	Death
002002	Yes		2015-09-29	Clinical progression	2016-01-28	Death
002003	Yes		2015-11-04	Radiographic progression	2015-12-30	Others
002004	Yes		2015-11-24	Withdrawal from study	2016-07-26	Death
002005	Yes		2015-12-04	Adverse events	2016-02-05	Death
002006	Yes		2016-01-01	Clinical progression	2016-02-13	Death
002007	Yes		2016-02-29	Withdrawal from study	2016-03-21	Death
002008	Yes		2016-03-10	Adverse events	2016-08-03	Death
002009	Yes		2016-03-22	Clinical progression	2016-09-07	Death
002010	Yes		2016-04-28	Withdrawal from study	2016-08-29	Death
002011	Yes		2017-03-21	Adverse events	2017-05-18	Others
002012	Yes		2017-05-22	Others	2017-12-19	Lost to follow up
002013	Yes		2017-07-21	Clinical progression	2017-12-20	Death
002014	Yes		2017-08-03	Radiographic progression	2017-12-09	Death
002015	Yes		2017-08-04	Adverse events	2017-10-15	Others
002016	Yes		2017-08-18	Withdrawal from study	2017-10-16	Death
002017	Yes		2017-09-25	Withdrawal from study	2017-11-25	Death
002018	Yes		2017-12-10	Adverse events	2018-01-04	Death
002019	Yes		2018-01-10	Withdrawal from study	2018-05-24	Death
002020	Yes		2018-01-19	Radiographic progression	2018-06-05	Death
002021	Yes		2018-01-25	Radiographic progression	2018-04-30	Death
002022	Yes		2018-01-31	Radiographic progression	2018-08-22	Lost to follow up
002023	Yes		2018-02-26	Adverse events	2018-11-19	Lost to follow up
002024	Yes		2018-03-10	Withdrawal from study	2018	Death
002025	Yes		2018-03-10	Others	2018-08-22	Lost to follow up
002026	Yes		2018-04-19	Adverse events	2018-10-23	Lost to follow up
002027	Yes		2018-04-24	Radiographic progression	2018-07-11	Death
002028	Yes		2018-04-27	Clinical progression	2018-07-10	Lost to follow up
002029	Yes		2018-04-28	Withdrawal from study	2018-10-24	Lost to follow up
002030	Yes		2018-05-19	Lost to follow up	2018-09-10	Lost to follow up
002031	Yes		2018-08-23	Adverse events	2019-02-11	Lost to follow up
002032	Yes		2018-12-12	Adverse events	2019	Death
002033	Yes		2018-12-19	Adverse events	2019-01-15	Others
002034	Yes		2019-01-11	Others	2019-03-22	Lost to follow up
002035	Yes		2019-01-14	Radiographic progression	2019-08-13	Death
002036	Yes		2019-03-06	Others	2019-05-06	Death
002037	Yes		2019-03-11	Radiographic progression	2019-07-05	Death
002038	Yes		2019-03-25	Radiographic progression	2019-08-02	Death
002039	Yes		2019-05-01	Withdrawal from study	2019-08-27	Death
002040	Yes		2019-06-17	Adverse events	2019-07-29	Death
002041	Yes		2019-07-16	Radiographic progression
002042	Yes		2019-07-25	Radiographic progression
002043	Yes		2019-09-18	Adverse events	2019-09-28	Death
002044	Yes		2019-11-04	Death	2019-12-02	Death
003001	Yes		2015-05-17	Radiographic progression	2015-07-25	Death
003002	Yes		2015-05-18	Radiographic progression	2016-01-20	Death
003003	Yes		2015-10-24	Others	2015-12-01	Death
003004	Yes		2015-11-05	Others	2016-02-08	Lost to follow up
003005	Yes		2016-03-02	Withdrawal from study	2016-04-04	Lost to follow up
003006	Yes		2016-06-01	Withdrawal from study	2016-11-06	Lost to follow up
003007	Yes		2016-07-29	Radiographic progression	2016-12	Death
003008	Yes		2016-08-22	Adverse events	2016-11-07	Lost to follow up
003009	Yes		2016-09-26	Lost to follow up	2016-11-09	Lost to follow up
003010	Yes		2016-10-11	Others	2017-03-13	Death
003011	Yes		2017-01-15	Radiographic progression	2017-05-11	Death
003012	Yes		2017-03-24	Radiographic progression	2017-10-11	Death
003013	Yes		2017-08-25	Radiographic progression	2017-11-20	Lost to follow up
003014	Yes		2018-01-26	Others
003015	Yes		2018-02-01	Withdrawal from study	2018-04-16	Lost to follow up
003016	Yes		2018-06-20	Lost to follow up	2018-07-14	Death
003017	Yes		2018-06-30	Radiographic progression	2018-12	Death
003018	Yes		2018-07-05	Adverse events	2020-05-29	Lost to follow up
003019	Yes		2018-09-09	Radiographic progression	2020-04-04	Death
003020	Yes		2018-10-03	Radiographic progression	2018-12-29	Lost to follow up
003021	Yes		2018-10-19	Radiographic progression	2019-02-11	Lost to follow up
003022	Yes		2018-11-15	Radiographic progression	2019-03-09	Lost to follow up
003023	Yes		2019-04-09	Radiographic progression	2019-10-08	Death
003024	Yes		2019-06-03	Withdrawal from study
004001	Yes		2015-08-06	Clinical progression	2015-10-17	Death
004002	Yes		2015-10-13	Adverse events	2016-01-10	Death
004003	Yes		2016-07-26	Adverse events	2020-05-28	Lost to follow up
004004	Yes		2016-08-01	Adverse events	2017-07-13	Death
004005	Yes		2016-08-22	Adverse events	2016-11-02	Death
004006	Yes		2016-09-29	Adverse events	2017-08-18	Death
004007	Yes		2017-01-13	Radiographic progression	2018-06-22	Death
004008	Yes		2017-08-08	Others	2019-11-11	Death
005001	Yes		2016-07-26	Clinical progression	2016-11-21	Death
005002	Yes		2017-09-05	Radiographic progression	2018-02	Death
005003	Yes		2018-04-24	Radiographic progression	2019-10-18	Lost to follow up
005004	Yes		2018-09-17	Radiographic progression	2019-02-22	Death
005005	Yes		2018-11-22	Withdrawal from study	2019-10-18	Lost to follow up
006001	Yes		2016-04-29	Adverse events	2017-10-30	Death
007001	Yes		2015-11-05	Clinical progression	2016-07-24	Death
007002	Yes		2015-11-10	Others	2016-01-26	Death
007004	Yes		2016-03-14	Radiographic progression	2016-09-04	Death
007005	Yes		2016-05-20	Adverse events	2016-06-29	Death
007006	Yes		2016-06-18	Radiographic progression	2016-08-25	Death
008001	Yes		2016-04-30	Clinical progression	2017-07-12	Death
009001	Yes		2016-05-20	Clinical progression	2017-05-24	Death
009002	Yes		2016-06-20	Adverse events	2017-10-03	Death
009003	Yes		2016-07-26	Clinical progression	2017-09-06	Death
009004	Yes		2016-11-29	Adverse events	2017-04-12	Death
009005	Yes		2016-12-08	Withdrawal from study	2017-08-01	Death
009006	Yes		2017-04-24	Withdrawal from study	2017-06-17	Death
009007	Yes		2017-05-03	Adverse events	2017-07-15	Death
009008	Yes		2017-07-29	Adverse events	2017-11-23	Death
009009	Yes		2017-09-27	Clinical progression	2018-05-03	Death
009010	Yes		2017-12-01	Adverse events	2019-01-11	Death
009011	Yes		2018-02-11	Adverse events	2018-03-06	Death
009012	Yes		2019-02-21	Death	2019-02-24	Death
009013	Yes		2019-10-09	Adverse events	2020-02-16	Death
009014	Yes		2019-11-11	Withdrawal from study	2020-03-12	Death
010001	Yes		2015-10-12	Withdrawal from study	2015-11-27	Others
010002	Yes		2016-09-23	Others	2016-09-25	Others
011001	Yes		2016-12-15	Radiographic progression	2017-05-26	Death
011002	Yes		2017-02-20	Radiographic progression	2020-05-29	Lost to follow up
011003	Yes		2017-06-06	Adverse events	2017-10-15	Death
011004	Yes		2017-08-16	Radiographic progression	2018-01-29	Death
011005	Yes		2017-09-05	Radiographic progression	2017-12-08	Death
011006	Yes		2017-10-11	Radiographic progression	2018-01-20	Death
011007	Yes		2018-07-07	Radiographic progression	2019-11-07	Death
011008	Yes		2018-08-14	Radiographic progression
011009	Yes		2018-11-29	Adverse events	2020-05-29	Lost to follow up
011010	Yes		2019-04-16	Radiographic progression
011011	Yes		2019-05-30	Radiographic progression	2019-08-11	Death
011012	Yes		2019-08-16	Adverse events	2019-10-10	Death
011013	Yes		2019-09-05	Adverse events	2019-11-07	Death
012001	Yes		2016-07-07	Radiographic progression	2016-09-20	Death
012002	Yes		2017-02-24	Withdrawal from study	2018-10-08	Lost to follow up
012003	Yes		2017-04-12	Withdrawal from study	2017-08	Death
012004	Yes		2017-08-28	Others	2017-09-27	Death
012005	Yes		2017-10-23	Withdrawal from study	2017-12-17	Death
014001	Yes		2016-05-15	Radiographic progression	2016-07-22	Death
014002	Yes		2016-07-28	Adverse events	2016-08-20	Death
014003	Yes		2016-10-13	Adverse events	2016-11-15	Death
014004	Yes		2016-10-24	Adverse events	2017-01-13	Death
014005	Yes		2017-02-23	Adverse events	2017-05-16	Death
014006	Yes		2017-07-11	Radiographic progression	2018-02-01	Death
014007	Yes		2018-07-26	Radiographic progression	2018-09-07	Death
014008	Yes		2018-11-19	Radiographic progression	2019-05-01	Death
014009	Yes		2019-03-22	Radiographic progression		Death
014010	Yes		2019-03-26	Radiographic progression
014011	Yes		2019-04-15	Withdrawal from study	2019-09-08	Death
014012	Yes		2019-05-22	Radiographic progression	2020-03-16	Death
014013	Yes		2019-08-01	Adverse events	2019-11-11	Death
014014	Yes		2019-11-08	Withdrawal from study	2020-03-20	Death
015001	Yes		2017-03-04	Adverse events	2017-10-27	Death
015002	Yes		2018-01-11	Death	2018-02-10	Death
015003	Yes		2018-01-26	Death	2018-03-08	Death
015004	Yes		2018-04-18	Adverse events	2018-10-17	Death
015005	Yes		2018-05-24	Withdrawal from study	2019-02-12	Death
015006	Yes		2018-09-01	Others
015007	Yes		2019-01-09	Withdrawal from study	2019-09-18	Death
016001	Yes		2016-01-20	Adverse events	2016-06-01	Death
016002	Yes		2016-03-09	Lost to follow up	2016-12	Death
016003	Yes		2016-04-08	Radiographic progression	2019-03	Death
016004	Yes		2016-04-13	Death	2017-05-25	Death
016005	Yes		2016-04-15	Lost to follow up	2019-10-23	Lost to follow up
016006	Yes		2016-04-19	Withdrawal from study	2017-01-24	Death
016007	Yes		2016-04-20	Withdrawal from study	2017-10-30	Lost to follow up
016008	Yes		2016-04-21	Others	2017-10-10	Lost to follow up
016009	Yes		2016-05-23	Adverse events	2016-06-20	Death
016010	Yes		2016-05-26	Withdrawal from study	2016-07-14	Death
016011	Yes		2016-06-23	Withdrawal from study	2017-03-14	Death
016012	Yes		2016-07-01	Lost to follow up	2016-09-09	Death
016013	Yes		2016-07-06	Radiographic progression	2017-10-31	Death
016014	Yes		2016-07-22	Clinical progression	2016-12	Death
016015	Yes		2016-07-22	Radiographic progression	2019-04-25	Death
016016	Yes		2016-08-23	Others	2017-03-31	Death
016017	Yes		2016-08-24	Withdrawal from study	2016-12-04	Death
016018	Yes		2016-09-04	Adverse events	2017-02-04	Death
016019	Yes		2016-10-18	Clinical progression	2017-01-02	Death
016020	Yes		2016-11-08	Withdrawal from study	2016-12-16	Death
016021	Yes		2016-11-11	Others	2017-04-23	Death
016022	Yes		2016-11-15	Radiographic progression	2017-03-14	Death
016023	Yes		2016-12-17	Others	2020-05-26	Lost to follow up
016024	Yes		2016-12-22	Death	2017-04-06	Death
016025	Yes		2017-01-01	Death	2017-06-30	Death
016026	Yes		2017-01-14	Withdrawal from study	2020-03-16	Lost to follow up
016027	Yes		2017-01-14	Withdrawal from study	2017-04-21	Death
016028	Yes		2017-03-23	Withdrawal from study	2020-05-26	Lost to follow up
016029	Yes		2017-04-19	Radiographic progression	2019-08-09	Death
016030	Yes		2017-06-17	Radiographic progression	2017-12-03	Death
016031	Yes		2017-08-04	Death	2017-11-30	Death
016032	Yes		2017-08-07	Adverse events	2018-02-28	Death
016033	Yes		2017-09-19	Withdrawal from study	2018-06-15	Death
016034	Yes		2017-10-17	Death	2018-01-28	Death
016035	Yes		2017-10-21	Others	2017-12-25	Death
016036	Yes		2017-10-28	Adverse events	2017-11-22	Death
016037	Yes		2017-11-12	Withdrawal from study	2018-05-16	Death
016038	Yes		2017-11-16	Others	2018-02-22	Death
016039	Yes		2017-11-18	Withdrawal from study	2019-11-14	Death
016040	Yes		2017-12-05	Radiographic progression	2018-05-01	Death
016041	Yes		2017-12-06	Radiographic progression	2018-12-29	Death
016042	Yes		2017-12-13	Radiographic progression	2019-06-28	Death
016043	Yes		2017-12-20	Withdrawal from study	2018-08-31	Death
016044	Yes		2017-12-22	Death	2018-01-14	Death
016045	Yes		2017-12-27	Others	2018-05-20	Death
016046	Yes		2018-01-21	Death	2018-02-19	Death
016047	Yes		2018-03-17	Adverse events	2018-05-19	Death
016048	Yes		2018-04-09	Withdrawal from study	2018-12-03	Death
016049	Yes		2018-04-13	Others	2018-06-29	Death
016050	Yes		2018-04-19	Others	2018-08	Death
016051	Yes		2018-04-19	Clinical progression	2018-10-16	Death
016052	Yes		2018-04-29	Others	2018-06-14	Death
016053	Yes		2018-06-19	Withdrawal from study	2018-08-15	Death
016054	Yes		2018-07-11	Clinical progression	2019-01-28	Death
016055	Yes		2018-07-13	Withdrawal from study	2019-07-28	Death
016056	Yes		2018-07-30	Adverse events	2018-12-25	Death
016057	Yes		2018-08-09	Withdrawal from study	2019-10-18	Death
016058	Yes		2018-08-14	Withdrawal from study	2020-04-16	Lost to follow up
016059	Yes		2018-09-01	Withdrawal from study	2018-12-03	Death
016060	Yes		2018-09-05	Radiographic progression	2019-06-24	Death
016061	Yes		2018-09-11	Adverse events	2019-02-23	Death
016062	Yes		2018-10-25	Withdrawal from study	2018-11-26	Death
016063	Yes		2019-01-08	Radiographic progression
016064	Yes		2019-02-15	Radiographic progression	2019-07	Death
016065	Yes		2019-03-07	Clinical progression	2019-06-02	Death
016066	Yes		2019-09-30	Withdrawal from study	2019-12-16	Death
017001	Yes		2015-12-25	Withdrawal from study	2016-02-04	Death
017002	Yes		2016-02-19	Radiographic progression	2016-09-01	Lost to follow up
017003	Yes		2016-02-20	Radiographic progression	2016-12-26	Death
017004	Yes		2016-07-22	Others	2016-08-24	Death
017005	Yes		2016-09-19	Death	2016-10-21	Death
017006	Yes		2016-11-22	Adverse events	2017-01-13	Death
017007	Yes		2017-02-09	Adverse events	2020-05-28	Lost to follow up
017008	Yes		2017-10-26	Others	2020-05-28	Lost to follow up
017009	Yes		2017-12-03	Withdrawal from study	2020-05-28	Lost to follow up
017010	Yes		2018-03-03	Others	2018-11-01	Lost to follow up
017011	Yes		2018-03-03	Death	2018-03-20	Death
017012	Yes		2018-05-22	Clinical progression	2018-07-26	Death
018001	Yes		2016-11-24	Clinical progression	2017-02-12	Death
018002	Yes		2017-03-29	Adverse events	2017-09-11	Death
019001	Yes		2016-02-22	Radiographic progression	2018-06-10	Death
019002	Yes		2016-03-30	Radiographic progression	2017-01-28	Death
019003	Yes		2016-04-18	Lost to follow up	2020-05-11	Lost to follow up
019004	Yes		2016-06-22	Radiographic progression	2017-01-29	Death
019005	Yes		2016-07-25	Withdrawal from study	2017-01-01	Death
019006	Yes		2016-08-05	Clinical progression	2016-12-17	Death
019007	Yes		2016-10-24	Clinical progression	2020-05-11	Lost to follow up
019008	Yes		2017-05-10	Withdrawal from study	2017-07	Death
019009	Yes		2017-05-12	Withdrawal from study	2018-03-14	Death
019010	Yes		2017-07-13	Withdrawal from study	2018-03-14	Death
019011	Yes		2017-07-28	Withdrawal from study	2017-10-16	Death
019012	Yes		2017-08-17	Withdrawal from study	2018-02-14	Death
019013	Yes		2017-09-19	Withdrawal from study	2018-01-17	Death
019014	Yes		2017-09-20	Radiographic progression	2018-09-22	Death
019015	Yes		2017-09-29	Withdrawal from study	2020-05-11	Lost to follow up
019016	Yes		2017-10-16	Others	2020-05-11	Lost to follow up
019017	Yes		2017-10-30	Lost to follow up	2018-01	Death
019018	Yes		2017-11-14	Withdrawal from study	2018-12	Death
019019	Yes		2017-12-27	Withdrawal from study	2018-03-03	Death
019020	Yes		2017-12-29	Others	2020-05-11	Lost to follow up
019021	Yes		2017-12-30	Clinical progression	2020-05-11	Lost to follow up
019022	Yes		2018-02-28	Others	2019-07	Death
019023	Yes		2018-04-25	Lost to follow up	2020-05-11	Lost to follow up
020001	Yes		2016-11-10	Others	2016-11-26	Death
020002	Yes		2016-11-14	Clinical progression	2017-07-26	Death
020003	Yes		2016-11-24	Radiographic progression	2018-11-02	Lost to follow up
020004	Yes		2017-01-20	Withdrawal from study	2020-05-24	Lost to follow up
020005	Yes		2017-02-09	Radiographic progression	2017-05	Death
020006	Yes		2017-02-12	Withdrawal from study	2018-11-02	Lost to follow up
020007	Yes		2017-03-11	Radiographic progression	2017-06	Death
020008	Yes		2017-05-30	Adverse events	2020-05-24	Lost to follow up
020009	Yes		2017-07-28	Lost to follow up	2017-10-08	Lost to follow up
020010	Yes		2017-08-11	Others	2018-05-31	Death
020011	Yes		2017-09-06	Lost to follow up	2017-12-28	Lost to follow up
020012	Yes		2017-10-18	Withdrawal from study	2019-09-25	Lost to follow up
020013	Yes		2017-11-18	Radiographic progression	2019-12-10	Lost to follow up
020014	Yes		2017-11-22	Radiographic progression	2018-04	Death
020015	Yes		2017-11-30	Withdrawal from study	2018-09-13	Death
020016	Yes		2017-12-14	Withdrawal from study	2018-03-10	Death
020017	Yes		2017-12-30	Withdrawal from study	2018-04-26	Death
020018	Yes		2018-03-27	Withdrawal from study	2018-08-13	Lost to follow up
020019	Yes		2019-03-22	Withdrawal from study	2019-07-18	Death
021001	Yes		2015-09-23	Withdrawal from study	2016-09-30	Death
021002	Yes		2015-11-07	Death	2016-11-17	Death
021003	Yes		2015-11-19	Radiographic progression	2016-10-30	Death
021004	Yes		2016-04-21	Adverse events	2016-09-15	Death
021005	Yes		2016-05-13	Radiographic progression	2017-01-21	Death
021006	Yes		2016-06-02	Adverse events	2016-08-08	Death
021007	Yes		2016-06-21	Radiographic progression	2017-01-02	Death
021008	Yes		2016-06-22	Radiographic progression	2017-01-03	Death
021009	Yes		2016-06-23	Radiographic progression	2017-04-29	Death
021011	Yes		2016-07-01	Adverse events	2016-10-01	Death
021013	Yes		2016-08-30	Adverse events	2016-09-08	Death
021014	Yes		2016-09-10	Adverse events	2017-02-13	Death
021015	Yes		2016-10-01	Withdrawal from study	2017-03-11	Death
021016	Yes		2016-11-11	Adverse events	2017-02-04	Death
021017	Yes		2016-11-26	Radiographic progression	2017-01-05	Death
021018	Yes		2016-12-26	Adverse events	2017-03-24	Death
021019	Yes		2017-02-23	Radiographic progression	2017-04-05	Death
021020	Yes		2017-03-08	Radiographic progression	2018-06-29	Death
021021	Yes		2017-04-17	Radiographic progression	2017-07-23	Death
021022	Yes		2017-04-25	Radiographic progression	2017-09-24	Death
021023	Yes		2017-07-29	Adverse events	2017-09-18	Death
021024	Yes		2017-09-01	Adverse events	2017-11-04	Death
021025	Yes		2017-09-14	Adverse events
021026	Yes		2017-10-13	Radiographic progression	2018-01-09	Death
021027	Yes		2019-01-21	Radiographic progression	2020-04-02	Death
021028	Yes		2019-07-03	Clinical progression	2019-10-26	Death
021029	Yes		2019-07-05	Radiographic progression	2019-10-07	Death
022001	Yes		2015-07-14	Adverse events	2015-08-20	Death
022002	Yes		2015-11-02	Death	2016-01-15	Death
022003	Yes		2016-06-13	Adverse events	2017-10-15	Death
022004	Yes		2016-09-24	Withdrawal from study	2016-10-25	Death
022005	Yes		2016-10-07	Adverse events	2016-12-10	Death
022006	Yes		2016-11-15	Others	2017-05-06	Death
022007	Yes		2017-03-10	Adverse events	2017-05-07	Death
022008	Yes		2017-12-23	Clinical progression	2018-04-10	Death
022009	Yes		2018-04-24	Adverse events	2018-05-28	Death
022010	Yes		2018-09-29	Adverse events	2020-05-21	Death
022011	Yes		2019-10-14	Adverse events
023001	Yes		2015-11-26	Withdrawal from study	2016-02-05	Death
023002	Yes		2015-11-26	Others	2016-01	Death
023003	Yes		2016-01-15	Adverse events	2016-09-22	Death
023004	Yes		2016-05-26	Withdrawal from study	2016-10-29	Death
023005	Yes		2016-06-25	Withdrawal from study	2016-07-29	Death
023006	Yes		2016-07-27	Adverse events	2016-12-04	Death
023007	Yes		2016-08-18	Death	2016-09-16	Death
023008	Yes		2017-04-07	Radiographic progression	2017-09-15	Death
023009	Yes		2017-09-26	Radiographic progression	2018-02-21	Death
023010	Yes		2017-11-20	Death	2017-11-25	Death
023011	Yes		2017-12-09	Radiographic progression	2018-09-27	Death
023012	Yes		2018-03-28	Adverse events	2018-06-16	Death
023013	Yes		2018-07-12	Adverse events	2018-08-17	Death
023014	Yes		2019-04-11	Withdrawal from study	2019-05-23	Death
024001	Yes		2015-11-20	Adverse events	2016-06-03	Death
024002	Yes		2016-04-21	Death	2016-09-10	Death
024003	Yes		2016-05-06	Adverse events	2016-07-11	Death
024004	Yes		2016-05-06	Radiographic progression	2016-11-01	Death
024005	Yes		2016-05-27	Radiographic progression	2017-05-14	Death
024006	Yes		2016-05-27	Radiographic progression	2017-06-27	Death
024007	Yes		2016-06-01	Adverse events	2020-04-15	Death
024008	Yes		2016-06-17	Adverse events	2016-08-10	Death
024009	Yes		2016-06-17	Adverse events	2016-06-25	Death
024011	Yes		2016-08-05	Radiographic progression	2016-12-15	Death
024012	Yes		2016-09-23	Others	2020-05-27	Lost to follow up
024013	Yes		2016-10-17	Adverse events	2020-05-27	Lost to follow up
024014	Yes		2017-01-07	Withdrawal from study	2017-02-16	Death
024015	Yes		2017-03-18	Radiographic progression	2017-08-11	Death
024016	Yes		2017-04-28	Radiographic progression	2018-04-25	Death
024017	Yes		2017-04-27	Radiographic progression	2017-05-05	Death
024018	Yes		2017-06-09	Withdrawal from study	2017-12	Death
024019	Yes		2017-08-10	Withdrawal from study	2017-11-13	Death
024020	Yes		2017-08-23	Adverse events	2017-10-22	Death
024021	Yes		2017-09-12	Withdrawal from study	2017-12-28	Death
024022	Yes		2017-11-11	Withdrawal from study	2018-01-03	Death
024023	Yes		2017-11-28	Withdrawal from study	2017-12-08	Death
024024	Yes		2017-12-15	Adverse events	2018-03-07	Death
024025	Yes		2017-12-22	Withdrawal from study	2018-04	Death
024026	Yes		2018-02-06	Lost to follow up	2020-05-27	Lost to follow up
024027	Yes		2018-04-25	Withdrawal from study	2018-10-10	Others
024028	Yes		2018-07-05	Radiographic progression	2019-03-14	Death
024029	Yes		2018-10-20	Radiographic progression	2019-05-30	Death
024030	Yes		2019-01-21	Radiographic progression	2019-03-31	Death
024031	Yes		2019-03-05	Withdrawal from study	2019-03-12	Others
025001	Yes		2016-06-02	Withdrawal from study	2016-07-28	Lost to follow up
025002	Yes		2016-08-27	Adverse events	2016-12-26	Death
025003	Yes		2016-09-30	Clinical progression	2017-06-04	Death
025004	Yes		2017-02-16	Radiographic progression	2017-12-31	Death
025005	Yes		2017-02-18	Adverse events	2017-04-29	Death
025006	Yes		2017-07-01	Withdrawal from study	2018-05-18	Death
025007	Yes		2017-09-22	Radiographic progression	2018-07-29	Death
025008	Yes		2017-10-01	Radiographic progression	2018-01-23	Death
025009	Yes		2017-10-17	Radiographic progression	2018-04-30	Death
025010	Yes		2017-10-19	Clinical progression	2018-07-20	Death
025011	Yes		2017-10-20	Radiographic progression	2018-04-19	Death
026001	Yes		2016-05-03	Others	2017-05-01	Others
026002	Yes		2016-05-06	Adverse events	2017-04-01	Death
027001	Yes		2016-08-18	Radiographic progression	2017-01-02	Death
027002	Yes		2016-08-20	Adverse events	2016-11-25	Death
027003	Yes		2016-10-18	Adverse events	2016-12-20	Death
027004	Yes		2017-02-19	Adverse events	2017-04-30	Death
027005	Yes		2017-06-23	Clinical progression	2020-05-29	Lost to follow up
027006	Yes		2018-10-15	Others	2019-11-27	Lost to follow up
028001	Yes		2016-03-23	Clinical progression	2016-06	Death
028002	Yes		2016-04-09	Radiographic progression	2016-12-01	Death
028003	Yes		2016-05-12	Adverse events	2016-05-26	Lost to follow up
028004	Yes		2016-07-21	Withdrawal from study	2016-08-19	Lost to follow up
028005	Yes		2016-08-12	Withdrawal from study	2016-08-26	Others
028006	Yes		2016-08-16	Withdrawal from study	2016-08-23	Lost to follow up
028007	Yes		2016-08-15	Adverse events	2017-01-05	Death
028008	Yes		2016-09-19	Adverse events
028009	Yes		2016-10-10	Adverse events	2017-02-13	Death
028010	Yes		2016-10-21	Others	2016-11-22	Others
028011	Yes		2016-11-18	Others	2020-05-28	Lost to follow up
028012	Yes		2017-01-04	Adverse events	2020-05-28	Lost to follow up
028013	Yes		2017-01-20	Radiographic progression	2018-04-08	Lost to follow up
028014	Yes		2017-08-21	Withdrawal from study	2017-09-25	Others
028015	Yes		2017-10-14	Radiographic progression	2018-04-11	Death
028016	Yes		2017-11-11	Withdrawal from study	2017-12-06	Others
028017	Yes		2017-12-06	Radiographic progression	2018-03-30	Lost to follow up
028018	Yes		2017-12-15	Radiographic progression	2018-01-10	Others
028019	Yes		2018-07-14	Adverse events	2018-10-11	Lost to follow up
028020	Yes		2018-12-27	Adverse events	2019-10-04	Death
028021	Yes		2018-12-30	Withdrawal from study	2020-05-28	Lost to follow up
029001	Yes		2015-10-22	Radiographic progression	2016-02-10	Death
029002	Yes		2015-11-25	Death	2016-01-09	Death
029003	Yes		2016-01-29	Clinical progression	2016-04-09	Death
029004	Yes		2016-05-31	Adverse events	2016-08-06	Death
029005	Yes		2016-09-28	Adverse events	2016-12-01	Death
029006	Yes		2016-12-02	Adverse events	2016-12-24	Death
029007	Yes		2017-08-17	Withdrawal from study
029008	Yes		2017-11-20	Radiographic progression	2018-08-23	Death
029009	Yes		2018-05-08	Death	2018-06-04	Death
029010	Yes		2018-06-04	Adverse events	2018-07-19	Death
031001	Yes		2016-06-21	Others	2017-07-28	Lost to follow up
031002	Yes		2016-06-23	Adverse events	2017-10-09	Death
031003	Yes		2016-08-05	Adverse events	2016-12-28	Death
031004	Yes		2016-08-23	Withdrawal from study	2017-09-13	Death
031005	Yes		2016-09-08	Radiographic progression	2017-06-26	Death
031006	Yes		2016-10-31	Adverse events	2016-11-07	Death
031007	Yes		2017-02-16	Withdrawal from study	2017-07-22	Death
031008	Yes		2017-03-16	Adverse events	2017-03-28	Death
031009	Yes		2017-07-14	Adverse events	2018-07-23	Death
031010	Yes		2017-07-19	Clinical progression	2017-09-10	Death
031011	Yes		2017-09-22	Clinical progression	2017-11-23	Death
031012	Yes		2018-03-13	Withdrawal from study
031013	Yes		2018-03-19	Withdrawal from study	2018-07-18	Death
031014	Yes		2018-05-04	Radiographic progression	2018-11-26	Death
031015	Yes		2018-05-10	Withdrawal from study	2018-10-25	Death
031016	Yes		2018-05-08	Others	2019-01-16	Death
031017	Yes		2018-11-28	Withdrawal from study	2019-06-29	Death
031018	Yes		2018-12-19	Adverse events	2020-02	Death
031019	Yes		2019-05-27	Adverse events	2019-06-25	Death
032001	Yes		2016-07-07	Withdrawal from study	2016-09-29	Lost to follow up
032002	Yes		2016-07-14	Adverse events	2018-05-12	Death
032003	Yes		2016-10-10	Adverse events	2017-06	Death
032004	Yes		2016-10-12	Radiographic progression	2017-03-23	Death
032005	Yes		2016-10-24	Adverse events	2017-03-19	Death
032006	Yes		2016-12-06	Radiographic progression	2017-02-26	Death
032007	Yes		2017-03-25	Radiographic progression	2017-06-06	Death
032009	Yes		2017-09-28	Clinical progression	2017-12-19	Death
033001	Yes		2016-06-07	Lost to follow up	2016-07-29	Lost to follow up
033002	Yes		2016-07-02	Clinical progression	2017-12-02	Death
033003	Yes		2016-07-13	Adverse events	2016-09-01	Others
034001	Yes		2017-03-23	Death	2017-04-09	Death
034002	Yes		2017-04-02	Radiographic progression	2017-08-31	Death
034003	Yes		2017-04-19	Radiographic progression	2017-12-21	Death
034004	Yes		2017-05-27	Radiographic progression	2018-01	Death
034005	Yes		2017-11-30	Withdrawal from study	2018-04-24	Death
034006	Yes		2018-01-13	Radiographic progression	2018-12	Death
034007	Yes		2018-01-27	Adverse events	2018	Death
034008	Yes		2018-01-31	Radiographic progression	2020-05-28	Lost to follow up
034009	Yes			Others		Others
034010	Yes		2019-05-08	Radiographic progression	2019-10-19	Death
034011	Yes		2019-05-10	Death	2019-09-18	Death
035001	Yes		2016-07-11	Radiographic progression	2017-02-01	Death
035002	Yes		2016-09-30	Others	2016-11	Death
035003	Yes		2016-10-20	Death	2016-11-01	Death
035004	Yes		2016-11-07	Clinical progression	2019-01-05	Death
035005	Yes		2016-12-16	Adverse events	2017-02-09	Death
035006	Yes		2017-01-18	Withdrawal from study	2017-07-27	Death
035007	Yes		2017-01-20	Others	2017-05-05	Lost to follow up
035008	Yes		2017-04-13	Withdrawal from study
035009	Yes		2017-07-12	Death	2017-08-29	Death
035010	Yes		2017-08-19	Withdrawal from study	2018-03-06	Death
035011	Yes		2017-09-27	Others	2018	Death
035012	Yes		2017-10-27	Adverse events	2020-05-22	Lost to follow up
035013	Yes		2017-11-02	Death	2018-04-07	Death
035014	Yes		2017-11-29	Clinical progression	2018-05-07	Death
035015	Yes		2017-12-03	Radiographic progression	2018-02	Death
035016	Yes		2017-12-23	Lost to follow up	2019-02-08	Death
035017	Yes		2017-12-26	Withdrawal from study	2019-03-28	Death
035018	Yes		2018-05-12	Clinical progression	2020-05-22	Lost to follow up
036001	Yes		2016-05-09	Lost to follow up	2016-11-08	Lost to follow up
036002	Yes		2016-04-26	Adverse events	2017-04-08	Death
036003	Yes		2016-05-03	Lost to follow up	2016-10	Death
036004	Yes		2016-07-24	Clinical progression	2017-02-08	Death
036005	Yes		2016-11-15	Withdrawal from study	2017-01-22	Death
036006	Yes		2017-02-09	Others	2017-06-01	Death
036007	Yes		2017-07-29	Others	2017-10-24	Death
036008	Yes		2017-08-09	Radiographic progression
036009	Yes		2017-08-11	Clinical progression	2018-05-06	Death
036010	Yes		2017-08-16	Adverse events	2020-05-29	Lost to follow up
036011	Yes		2017-09-01	Withdrawal from study	2017-09-14	Others
036012	Yes		2017-10-17	Withdrawal from study	2018-12-10	Lost to follow up
036013	Yes		2017-11-01	Radiographic progression	2019-11-08	Lost to follow up
036014	Yes		2017-11-02	Withdrawal from study	2018-05-05	Death
036015	Yes		2017-11-17	Withdrawal from study	2017-12-14	Others
036016	Yes		2017-12-04	Adverse events	2018-04-13	Death
037001	Yes		2016-02-26	Adverse events	2016-04-08	Death
037002	Yes		2016-04-26	Clinical progression	2016-07-12	Death
037003	Yes		2016-06-23	Withdrawal from study	2017-01-03	Death
037004	Yes		2016-09-23	Adverse events	2017-03-15	Death
038001	Yes		2017-10-03	Radiographic progression	2018-07-11	Death
038002	Yes		2017-12-15	Withdrawal from study	2018-07-06	Death
038003	Yes		2017-12-21	Radiographic progression	2018-06-11	Death
038004	Yes		2018-07-04	Others	2018-09-04	Death
038005	Yes		2018-08-04	Radiographic progression	2018-09-16	Death
039001	Yes		2015-11-01	Adverse events	2016-05	Death
039002	Yes		2015-11-12	Clinical progression	2016-06	Death
039003	Yes		2015-11-17	Adverse events	2016-03-14	Lost to follow up
039004	Yes		2016-01-11	Radiographic progression	2016-05	Death
039005	Yes		2016-01-15	Adverse events	2016-02-27	Death
039007	Yes		2016-03-17	Lost to follow up	2019-12	Death
039008	Yes		2016-03-29	Lost to follow up	2016-05-22	Death
039009	Yes		2016-04-14	Radiographic progression	2017-06	Death
039010	Yes		2016-04-20	Radiographic progression	2016-09-09	Lost to follow up
039011	Yes		2016-04-29	Clinical progression	2016-08-13	Death
039012	Yes		2016-05-14	Adverse events	2017-10-27	Death
039013	Yes		2016-05-31	Lost to follow up	2016-12	Death
039014	Yes		2016-06-09	Lost to follow up	2020-05-24	Lost to follow up
039015	Yes		2016-07-05	Adverse events	2016-11-16	Lost to follow up
039016	Yes		2016-08-06	Others	2017-07-25	Death
039017	Yes		2016-09-03	Radiographic progression	2018-02-11	Death
039018	Yes		2016-09-27	Lost to follow up	2020-05-25	Lost to follow up
039019	Yes		2016-12-06	Radiographic progression	2017-07-03	Death
039020	Yes		2017-01-11	Radiographic progression	2017-06-30	Lost to follow up
039021	Yes		2017-01-20	Adverse events	2017-03-04	Death
039022	Yes		2017-09-23	Withdrawal from study	2018-05-04	Death
039023	Yes		2018-01-08	Adverse events	2018-06-17	Death
039024	Yes		2018-08-16	Radiographic progression	2020-01-15	Death
039025	Yes		2018-09-18	Others	2019-02-23	Death
039026	Yes		2018-10-12	Adverse events	2019-01-03	Death
039027	Yes		2018-11-09	Radiographic progression	2019-05-28	Death
040001	Yes		2016-04-15	Adverse events	2016-08-26	Death
040002	Yes		2016-08-26	Adverse events	2017-03-10	Death
040003	Yes		2016-12-29	Adverse events	2018-01	Death
040004	Yes		2017-07-10	Withdrawal from study	2017-08-26	Death
040005	Yes		2017-07-26	Withdrawal from study	2017-11	Death
040006	Yes		2017-11-07	Withdrawal from study	2018-09-16	Lost to follow up
040007	Yes		2017-11-20	Clinical progression	2018-09	Death
040008	Yes		2018-01-19	Clinical progression	2018-11-08	Death
040009	Yes		2018-09-12	Clinical progression	2019-06-16	Death
042001	Yes		2016-04-02	Radiographic progression	2017-01-09	Death
042002	Yes		2016-04-28	Clinical progression	2017-01-01	Death
042003	Yes		2016-06-01	Adverse events	2017-01-20	Death
042004	Yes		2016-06-27	Radiographic progression	2016-10-03	Death
042005	Yes		2016-06-29	Withdrawal from study	2017-04	Death
042006	Yes		2016-07-28	Death	2016-10-16	Death
042007	Yes		2016-11-15	Radiographic progression	2017	Death
042008	Yes		2017-03-29	Radiographic progression	2017-09-28	Lost to follow up
042009	Yes		2017-06-03	Radiographic progression	2017-09-20	Lost to follow up
042010	Yes		2017-08-13	Withdrawal from study	2017-10-04	Death
042011	Yes		2017-09-02	Adverse events	2017-10-19	Death
042012	Yes		2018-06-27	Radiographic progression	2018-12-12	Death
042013	Yes		2019-08-02	Radiographic progression	2020-02	Death
043001	Yes		2016-01-06	Clinical progression	2016-07	Death
043002	Yes		2016-01-24	Adverse events	2016-07	Death
043003	Yes		2016-03-30	Clinical progression	2017-09-10	Death
043004	Yes		2016-04-18	Others	2016-12-01	Lost to follow up
043005	Yes		2016-06-07	Adverse events	2016-07	Death
043006	Yes		2016-06-27	Adverse events
043007	Yes		2016-07-15	Clinical progression	2016-08-10	Death
043008	Yes		2016-07-16	Clinical progression	2017-09-27	Death
043009	Yes		2016-10-08	Death	2016-12-18	Death
043010	Yes		2017-02-20	Radiographic progression	2017-10-07	Death
043011	Yes		2017-04-22	Adverse events	2018-01-12	Death
043012	Yes		2017-05-25	Adverse events	2017-08-31	Death
043013	Yes		2017-07-26	Clinical progression	2018-09-18	Death
043014	Yes		2017-08-01	Adverse events	2018-06-11	Death
044001	Yes		2015-11-20	Clinical progression	2016-03-09	Death
044002	Yes		2015-12-28	Lost to follow up		Death
044003	Yes		2016-01-23	Clinical progression	2016-02-23	Death
044004	Yes		2016-02-20	Adverse events	2016-03-16	Death
044005	Yes		2016-02-25	Radiographic progression	2018-01-22	Lost to follow up
044006	Yes		2016-03-05	Adverse events	2018-01-26	Lost to follow up
044007	Yes		2016-03-23	Clinical progression		Death
044008	Yes		2016-04-03	Lost to follow up	2017-07	Death
044009	Yes		2015-11-07	Others
044010	Yes		2016-04-22	Clinical progression	2017-07	Death
044011	Yes		2016-04-26	Adverse events	2018-01-22	Lost to follow up
044012	Yes		2016-04-29	Clinical progression	2016-06-29	Death
044013	Yes		2016-04-30	Clinical progression	2018-01-22	Lost to follow up
044014	Yes		2016-05-12	Death	2017-12-18	Death
044015	Yes		2016-06-02	Clinical progression	2016-07	Death
044016	Yes		2016-06-17	Lost to follow up	2017-04	Death
044017	Yes		2016-07-17	Lost to follow up	2018-01-26	Lost to follow up
044018	Yes		2016-07-31	Lost to follow up	2016-10-10	Death
044019	Yes		2016-08-15	Death	2016-12-11	Death
044020	Yes		2016-08-24	Clinical progression	2017-06	Death
044021	Yes		2016-09-09	Adverse events	2018-01-26	Lost to follow up
044022	Yes		2016-09-15	Others	2018-01-22	Lost to follow up
044023	Yes		2016-10-14	Death	2017-03-05	Death
044024	Yes		2016-10-15	Others	2017-04-16	Death
044025	Yes		2016-10-26	Lost to follow up	2018-01-22	Lost to follow up
044026	Yes		2016-10-28	Withdrawal from study	2019-02-12	Lost to follow up
044027	Yes		2017-03-04	Lost to follow up	2019-02-12	Lost to follow up
044028	Yes		2017-06-07	Clinical progression	2019-02-12	Lost to follow up
044029	Yes		2017-06-09	Clinical progression	2019-02-12	Lost to follow up
044030	Yes		2017-06-11	Adverse events	2019-02-12	Lost to follow up
044031	Yes		2017-09-01	Adverse events		Death
044032	Yes		2017-10-19	Withdrawal from study	2019-02-18	Lost to follow up
044033	Yes		2018-01-12	Death	2018-11-19	Death
044034	Yes		2018-07-10	Clinical progression	2019-02-18	Lost to follow up
044035	Yes		2019-03-21	Lost to follow up	2019-08-24	Death
044036	Yes		2019-04-01	Clinical progression	2019-09-20	Lost to follow up
044037	Yes		2019-04-25	Adverse events
044038	Yes		2019-04-30	Clinical progression	2019-11-04	Death
045001	Yes		2016-01-30	Others	2016-04-05	Death
045002	Yes		2016-02-01	Others	2016	Death
045003	Yes		2016-03-18	Death	2016-06-07	Death
045004	Yes		2016-03-21	Clinical progression	2016-06-28	Death
045005	Yes		2016-04-09	Lost to follow up	2017-05-10	Death
045006	Yes		2016-04-14	Adverse events	2016-09-01	Death
045007	Yes		2016-04-19	Death	2016-06-03	Death
045008	Yes		2016-04-29	Others	2020-05-25	Lost to follow up
045009	Yes		2016-05-14	Clinical progression	2016-12-10	Death
045010	Yes		2016-05-16	Death	2016-07-06	Death
045011	Yes		2016-06-05	Clinical progression	2016-12-06	Death
045012	Yes		2016-08-03	Radiographic progression	2016-12-05	Death
045013	Yes		2016-08-08	Radiographic progression	2017-02-13	Death
045014	Yes		2016-08-15	Adverse events	2020-04-02	Lost to follow up
045015	Yes		2016-09-02	Radiographic progression		Death
045016	Yes		2016-09-07	Withdrawal from study	2016-12-23	Death
045017	Yes		2016-09-20	Lost to follow up	2020-05-25	Lost to follow up
045018	Yes		2016-09-30	Withdrawal from study		Death
045019	Yes		2016-10-19	Withdrawal from study	2019-01	Death
045020	Yes		2016-10-25	Radiographic progression		Death
045021	Yes		2016-10-28	Adverse events	2019-05	Death
045022	Yes		2016-11-07	Lost to follow up	2020-05-25	Lost to follow up
045023	Yes		2016-12-26	Others	2017-06-22	Death
045024	Yes		2017-02-17	Lost to follow up	2020-05-25	Lost to follow up
045025	Yes		2017-03-26	Radiographic progression	2017-12-03	Death
045026	Yes		2017-04-08	Withdrawal from study	2017-09	Death
045027	Yes		2017-04-28	Adverse events	2017-06-20	Death
045028	Yes		2017-04-27	Radiographic progression	2019-03-01	Lost to follow up
045029	Yes		2017-05-06	Withdrawal from study	2017-10	Death
045030	Yes		2017-05-09	Clinical progression	2017-07-25	Death
045031	Yes		2017-06-09	Lost to follow up
045032	Yes		2017-06-10	Lost to follow up	2020-05-25	Lost to follow up
045033	Yes		2017-06-21	Adverse events	2020-05-25	Lost to follow up
045034	Yes		2017-06-27	Clinical progression	2018-01-22	Death
045035	Yes		2017-07-03	Clinical progression	2020-05-25	Lost to follow up
045036	Yes		2017-07-18	Radiographic progression	2020-04-03	Lost to follow up
045037	Yes		2017-07-19	Lost to follow up	2020-05-25	Lost to follow up
045038	Yes		2017-07-27	Withdrawal from study	2018-11-15	Lost to follow up
045039	Yes		2017-10-05	Withdrawal from study	2020-05-25	Lost to follow up
045040	Yes		2017-12-09	Death	2018-01-31	Death
045041	Yes		2017-12-14	Clinical progression	2019-04-11	Death
045042	Yes		2017-12-28	Clinical progression
045043	Yes		2018-01-17	Radiographic progression	2018-06-19	Death
045044	Yes		2018-03-12	Withdrawal from study
045045	Yes		2018-05-03	Withdrawal from study	2018-06-13	Death
045046	Yes		2018-07-27	Radiographic progression	2018-08-28	Death
045047	Yes		2018-10-13	Radiographic progression	2020-05-28	Lost to follow up
045048	Yes		2018-12-11	Clinical progression	2019-04	Death
045049	Yes		2018-12-30	Others	2019	Death
045050	Yes		2019-06-28	Clinical progression	2020-01-19	Death
045051	Yes		2019-06-28	Adverse events	2020-05-28	Lost to follow up
045052	Yes		2019-09-05	Withdrawal from study	2020-05-28	Lost to follow up
046001	Yes		2015-08-25	Withdrawal from study	2017-01-25	Lost to follow up
046002	Yes		2018-09-01	Clinical progression
047001	Yes		2016-04-13	Radiographic progression	2018-02-28	Lost to follow up
047002	Yes		2016-07-15	Withdrawal from study	2017-03-09	Lost to follow up
047003	Yes		2016-09-09	Clinical progression	2017-04-20	Lost to follow up
047004	Yes		2016-09-25	Radiographic progression	2017	Death
047005	Yes		2016-11-18	Radiographic progression	2017-05-15	Lost to follow up
047006	Yes		2017-07-27	Lost to follow up	2017-11-07	Lost to follow up
047007	Yes		2017-08-09	Clinical progression	2018-01-10	Lost to follow up
047008	Yes		2017-11-20	Withdrawal from study	2017-12-20	Death
047009	Yes		2017-12-04	Clinical progression	2018-10-30	Death
048001	Yes		2015-10-30	Adverse events	2015-12-09	Lost to follow up
048002	Yes		2015-11-17	Withdrawal from study	2015-12-29	Lost to follow up
048003	Yes		2015-11-17	Death	2016-01-19	Death
048004	Yes		2015-12-08	Adverse events	2016-11-16	Death
048005	Yes		2016-05-15	Adverse events	2016-12-02	Death
048006	Yes		2016-05-26	Clinical progression	2016-08-27	Death
048007	Yes		2016-06-09	Death	2016-07-04	Death
048008	Yes		2016-07-04	Adverse events	2018-01-29	Death
048009	Yes		2016-07-12	Death	2016-08-19	Death
048010	Yes		2016-10-30	Adverse events	2017-12-18	Death
048011	Yes		2016-11-04	Clinical progression	2017-01-23	Lost to follow up
048012	Yes		2016-12-14	Clinical progression	2017-10-26	Death
048013	Yes		2017-03-11	Death	2017-04-02	Death
048014	Yes		2017-05-10	Clinical progression	2017-08-04	Lost to follow up
048016	Yes		2017-10-16	Adverse events	2017-12-07	Death
048017	Yes		2018-11-09	Adverse events	2019-01-16	Death
048018	Yes		2018-11-23	Adverse events	2019-06-15	Death
048019	Yes		2019-02-26	Adverse events	2019-06-20	Lost to follow up
048020	Yes		2019-06-19	Adverse events	2019	Death
048022	Yes		2019-11-29	Adverse events	2020-05-28	Lost to follow up
049001	Yes		2016-03-08	Radiographic progression	2017-04	Death
049002	Yes		2017-09-13	Lost to follow up	2020-05-29	Lost to follow up
049003	Yes		2017-09-13	Lost to follow up	2017-12-21	Death
049004	Yes		2017-09-25	Withdrawal from study	2020-05-29	Lost to follow up
049005	Yes		2017-11-07	Withdrawal from study
049006	Yes		2018-01-22	Others	2018-05	Death
049007	Yes		2018-03-01	Adverse events	2018-06	Death
049008	Yes		2018-02-28	Others	2018-09-28	Death
050001	Yes		2016-05-13	Lost to follow up	2016-07-08	Lost to follow up
050002	Yes		2016-06-21	Adverse events	2016-07-18	Death
050003	Yes		2016-07-07	Adverse events	2017-04-08	Death
050004	Yes		2016-07-08	Adverse events	2017-11-29	Death
050005	Yes		2016-09-07	Adverse events	2017-05-03	Lost to follow up
050006	Yes		2016-10-18	Others	2017-02-10	Death
050007	Yes		2016-10-28	Withdrawal from study	2017-01-05	Death
050008	Yes		2016-12-03	Adverse events	2017-02-12	Death
050009	Yes		2016-12-13	Clinical progression	2017-05-16	Lost to follow up
051001	Yes		2016-04-01	Withdrawal from study	2016-04-26	Death
051002	Yes		2016-04-19	Withdrawal from study	2018-08-22	Lost to follow up
051003	Yes		2016-05-21	Radiographic progression	2016-11-16	Death
051004	Yes		2016-05-27	Radiographic progression	2016-09-01	Death
051005	Yes		2016-08-19	Radiographic progression	2018-08-22	Lost to follow up
051006	Yes		2016-08-30	Radiographic progression	2017-03	Death
051007	Yes		2016-09-05	Withdrawal from study	2018-08-22	Lost to follow up
051008	Yes		2017-06-07	Withdrawal from study	2017-09	Death
051009	Yes		2017-08-04	Withdrawal from study	2017-09-17	Death
051010	Yes		2017-08-10	Radiographic progression	2018-02-26	Death
051011	Yes		2017-09-15	Radiographic progression	2018-12-03	Death
051012	Yes		2017-09-16	Clinical progression	2017-10-28	Death
051013	Yes		2017-12-08	Withdrawal from study	2018-08-22	Lost to follow up
051014	Yes		2017-12-20	Withdrawal from study	2018-04-03	Death
051015	Yes		2018-03-16	Withdrawal from study	2018-06	Death
052001	Yes		2016-04-24	Others	2017-04-24	Death
052002	Yes		2017-02-27	Adverse events	2017-05-09	Death
052003	Yes		2017-07-10	Withdrawal from study	2017-10-19	Death
052004	Yes		2017-08-11	Radiographic progression	2017-12-02	Death
052005	Yes		2017-10-17	Withdrawal from study	2018-05-30	Death
052006	Yes		2017-10-18	Withdrawal from study	2019-08-19	Death
052007	Yes		2018-03-25	Withdrawal from study	2018-08-02	Death
052008	Yes		2018-12-04	Radiographic progression	2019-05	Death
053001	Yes		2015-07-23	Adverse events	2015-11-03	Lost to follow up
053002	Yes		2015-08-25	Clinical progression	2015-10-26	Death
053003	Yes		2015-09-10	Others	2016-08-25	Death
053004	Yes		2015-11-13	Clinical progression	2016-04-29	Death
053005	Yes		2016-01-15	Adverse events	2016-08-01	Lost to follow up
053006	Yes		2016-06-08	Clinical progression	2016-09-28	Death
053007	Yes		2016-08-11	Clinical progression	2016-11-08	Death
053008	Yes		2016-10-12	Radiographic progression	2017-03-09	Death
053009	Yes		2017-05-11	Adverse events	2017-05-22	Death
054001	Yes		2015-11-27	Adverse events	2016-03-17	Death
054002	Yes		2015-11-29	Clinical progression	2017-03-11	Death
054003	Yes		2015-12-01	Others	2016-08-20	Death
054004	Yes		2016-07-08	Withdrawal from study	2017-03-27	Death
054005	Yes		2016-08-20	Withdrawal from study	2017-07-12	Lost to follow up
054006	Yes		2017-02-20	Others	2017-03-22	Death
054007	Yes		2017-03-10	Withdrawal from study	2017-09-15	Death
054008	Yes		2017-03-17	Radiographic progression	2017-06-01	Death
054009	Yes		2017-06-06	Radiographic progression	2017-12	Death
054010	Yes		2017-07-29	Radiographic progression	2018-11-14	Death
055001	Yes		2016-05-27	Adverse events	2016-08-28	Death
055002	Yes		2016-11-16	Adverse events	2017-01-12	Death
055003	Yes		2017-05-23	Others	2017-06-17	Death
055004	Yes		2017-07-22	Adverse events	2017-08-09	Death
055005	Yes		2018-09-29	Clinical progression	2018-11-11	Death
056001	Yes		2015-10-22	Radiographic progression	2016-10-03	Death
056002	Yes		2015-11-11	Withdrawal from study	2015-12-10	Death
056003	Yes		2016-01-04	Clinical progression	2016-03-12	Death
056004	Yes		2016-03-05	Adverse events	2016-05-23	Death
056005	Yes		2016-06-19	Adverse events	2017-01	Death
056006	Yes		2016-09-08	Clinical progression	2017-07-05	Death
056007	Yes		2016-11-10	Others	2018-11-07	Lost to follow up
056008	Yes		2017-03-27	Others	2020-05-22	Lost to follow up
056009	Yes		2017-09-02	Adverse events	2017-11-14	Death
056010	Yes		2017-09-04	Adverse events	2017-11-27	Death
056011	Yes		2017-09-28	Withdrawal from study	2017-12-03	Death
056012	Yes		2017-10-29	Adverse events	2018-10-24	Death
056013	Yes		2017-11-10	Death	2017-12-14	Death
056014	Yes		2017-12-02	Radiographic progression	2018-03-25	Death
056015	Yes		2017-12-21	Radiographic progression	2018-09-08	Death
056016	Yes		2018-02-06	Adverse events	2018-03-18	Death
056017	Yes		2018-02-13	Adverse events	2018-06-23	Death
056018	Yes		2018-05-31	Adverse events	2020-01-20	Lost to follow up
056019	Yes		2018-07-06	Adverse events	2018-08-05	Death
056020	Yes		2018-07-27	Adverse events	2018-12-03	Death
057001	Yes		2015-11-26	Withdrawal from study	2016-02-14	Death
057002	Yes		2016-03-11	Adverse events	2020-05-22	Lost to follow up
057003	Yes		2016-07-20	Adverse events	2017-01-13	Death
057004	Yes		2017-01-01	Withdrawal from study	2017-02-22	Death
057005	Yes		2017-02-18	Others	2017-04-19	Death
057006	Yes		2017-05-22	Radiographic progression	2020-05-22	Lost to follow up
057007	Yes		2017-09-13	Death	2017-10-10	Death
057008	Yes		2017-12-04	Adverse events	2019-01-05	Death
057009	Yes		2018-07-09	Withdrawal from study	2018-09-12	Death
057010	Yes		2019-04-04	Clinical progression	2019-08-20	Death
058001	Yes		2016-04-29	Radiographic progression	2017-01-03	Death
058002	Yes		2016-05-18	Withdrawal from study	2016-08-01	Lost to follow up
058003	Yes		2016-05-26	Radiographic progression	2017-08-25	Lost to follow up
058004	Yes		2016-06-03	Withdrawal from study	2016-08-02	Lost to follow up
058005	Yes		2017-04-03	Radiographic progression	2017-11-19	Lost to follow up
058006	Yes		2017-10-10	Death	2017-10-19	Death
058007	Yes		2017-11-15	Radiographic progression	2018-07-03	Death
059001	Yes		2015-09-18	Adverse events	2015-12-19	Death
059002	Yes		2015-10-26	Adverse events	2015-11-23	Death
059003	Yes		2016-05-13	Withdrawal from study	2016-08-29	Death
059004	Yes		2018-02-19	Withdrawal from study	2018-05	Death
061001	Yes		2016-09-20	Withdrawal from study	2017-11-11	Death
061002	Yes		2016-10-11	Others	2017-01-06	Death
061003	Yes		2016-12-06	Withdrawal from study	2017-02-01	Death
061004	Yes		2017-03-28	Withdrawal from study	2017-04-19	Death
061005	Yes		2017-05-29	Death	2017-09-24	Death
061006	Yes		2019-02-03	Death	2019-02-12	Death
061007	Yes		2019-02-04	Withdrawal from study	2019-08-22	Lost to follow up
061008	Yes		2019-04-01	Withdrawal from study	2019-06-21	Death
061009	Yes		2019-05-24	Withdrawal from study	2019-08-22	Lost to follow up
061010	Yes		2019-08-21	Withdrawal from study	2020-03-23	Death
062001	Yes		2015-10-13	Adverse events	2016	Death
062002	Yes		2015-11-27	Radiographic progression	2016	Death
062003	Yes		2015-12-21	Lost to follow up	2015-12-30	Others
063001	Yes		2015-10-30	Adverse events	2015-11-15	Death
063002	Yes		2015-11-19	Adverse events	2016-03-05	Death
063003	Yes		2016-07-26	Withdrawal from study	2016-11-21	Death
063004	Yes		2016-08-09	Adverse events	2017-05-12	Death
063005	Yes		2016-10-14	Others	2017-02-16	Death
063006	Yes		2017-05-12	Adverse events	2017-07-25	Death
063007	Yes			Others		Others
063008	Yes		2017-09-02	Adverse events	2017-11-07	Death
063009	Yes		2017-10-20	Radiographic progression	2018-01-30	Death
063010	Yes		2018-03-12	Others	2018-07-27	Death
063011	Yes		2018-04-24	Radiographic progression	2019-02-27	Death
063012	Yes		2018-06-12	Death	2018-07-08	Death
063013	Yes		2018-07-06	Radiographic progression	2020-03-20	Death
063014	Yes		2018-11-24	Radiographic progression	2019-06-08	Death
064001	Yes		2016-07-06	Radiographic progression	2016-10-17	Death
064002	Yes		2016-07-22	Adverse events	2016-12-09	Death
064003	Yes		2016-08-30	Withdrawal from study	2020-05-26	Lost to follow up
064004	Yes		2016-10-29	Adverse events	2016-12-25	Death
064005	Yes		2016-12-21	Adverse events	2017-05-09	Death
064006	Yes		2017-04-01	Radiographic progression	2017-10-26	Death
064007	Yes		2017-05-02	Adverse events	2017	Death
064008	Yes		2017-05-28	Adverse events	2020-05-26	Lost to follow up
064009	Yes		2017-08-01	Withdrawal from study	2020-05-26	Lost to follow up
064010	Yes		2017-09-21	Clinical progression	2017-12-21	Death
064011	Yes		2017-10-14	Lost to follow up	2017-11	Death
064012	Yes		2017-11-05	Radiographic progression	2020-05-26	Lost to follow up
064013	Yes		2017-12-29	Radiographic progression	2018-04	Death
064014	Yes		2018-03-20	Adverse events	2018-05-24	Death
064015	Yes		2018-09-22	Adverse events	2018-10-06	Death
064016	Yes		2019-03-13	Adverse events	2019-05-11	Death
065001	Yes		2017-04-07	Adverse events	2017-05-18	Death
065002	Yes		2017-05-25	Radiographic progression	2019-09-08	Death
065004	Yes		2017-06-23	Radiographic progression		Death
065005	Yes		2017-07-07	Radiographic progression		Death
065006	Yes		2017-07-28	Withdrawal from study		Death
065007	Yes		2017-08-19	Withdrawal from study	2019-07-16	Lost to follow up
065008	Yes		2017-11-07	Others	2019-07-12	Lost to follow up
065009	Yes		2018-03-02	Radiographic progression	2018-09	Death
065010	Yes		2018-03-30	Withdrawal from study	2019-06	Death
065011	Yes		2019-01-26	Radiographic progression
066001	Yes		2016-08-15	Death	2017-02-03	Death
066002	Yes		2016-11-18	Radiographic progression	2017-04-07	Lost to follow up
066003	Yes		2016-11-25	Withdrawal from study	2017-07-01	Death
066004	Yes		2017-05-18	Radiographic progression	2017-11-19	Death
066005	Yes		2017-07-04	Withdrawal from study	2017-09-22	Death
066006	Yes		2017-07-21	Radiographic progression	2020-03-04	Death
066007	Yes		2017-07-27	Radiographic progression	2019-11-29	Death
066008	Yes		2017-08-03	Withdrawal from study	2017-12-20	Death
066009	Yes		2018-01-05	Withdrawal from study	2019-12-15	Death
066012	Yes		2018-09-07	Clinical progression	2019-02-16	Death
066013	Yes		2019-04-26	Radiographic progression
067001	Yes		2015-12-21	Withdrawal from study	2016-04-12	Death
067002	Yes		2016-09-01	Withdrawal from study	2016-09-11	Death
067003	Yes		2017-02-10	Adverse events	2017-02-16	Others
067004	Yes		2018-07-10	Others	2018-11-16	Death
068001	Yes		2015-10-12	Lost to follow up	2017-10	Death
068002	Yes		2016-01-29	Clinical progression	2017-03-16	Death
068003	Yes		2016-03-09	Withdrawal from study	2018-10-10	Lost to follow up
068004	Yes		2016-03-23	Adverse events	2016-10-05	Death
068005	Yes		2016-05-06	Adverse events	2016-09-16	Death
068006	Yes		2016-05-23	Death	2016-10-12	Death
068007	Yes		2016-05-27	Death	2016-08-17	Death
068008	Yes		2016-05-31	Withdrawal from study	2016-08-25	Death
068009	Yes		2016-06-17	Radiographic progression	2017-03-15	Lost to follow up
068010	Yes		2016-08-08	Adverse events	2016-10-17	Death
068011	Yes		2016-09-03	Death	2016-12-03	Death
068012	Yes		2017-03-02	Clinical progression	2017-11-25	Death
068013	Yes		2017-03-21	Death	2017-05-03	Death
068014	Yes		2017-03-31	Withdrawal from study
068015	Yes		2017-06-08	Clinical progression	2017-10-22	Death
068016	Yes		2017-06-20	Radiographic progression	2017-12-29	Death
068017	Yes		2017-06-30	Adverse events	2017-08-09	Death
068018	Yes		2017-07-26	Clinical progression	2017-10-19	Death
068019	Yes		2017-07-29	Radiographic progression	2018-06-15	Death
068020	Yes		2017-09-19	Clinical progression	2018-02-22	Death
069001	Yes		2015-10-14	Others	2016-05-08	Death
069002	Yes		2015-11-20	Withdrawal from study	2016-02-12	Death
069003	Yes		2015-12-07	Adverse events	2016-02-23	Death
069004	Yes		2015-12-09	Withdrawal from study	2016-07-26	Death
069005	Yes		2015-12-18	Radiographic progression	2017-02-22	Death
069006	Yes		2015-12-23	Lost to follow up	2016-09-23	Lost to follow up
069007	Yes		2016-01-12	Withdrawal from study	2016-08-23	Death
069008	Yes		2016-01-08	Death	2016-01-25	Death
069009	Yes		2016-01-08	Withdrawal from study	2016-06-06	Death
069010	Yes		2016-01-29	Lost to follow up	2016-07-06	Death
069011	Yes		2016-02-01	Clinical progression	2016-04-25	Death
069012	Yes		2016-02-16	Withdrawal from study	2016-04-25	Lost to follow up
069013	Yes		2016-02-23	Adverse events	2018-10-11	Lost to follow up
069014	Yes		2016-03-04	Withdrawal from study	2017-02-19	Death
069015	Yes		2016-03-04	Clinical progression	2016-04-22	Death
069016	Yes		2016-03-17	Withdrawal from study	2016-06-28	Lost to follow up
069017	Yes		2016-03-22	Clinical progression	2016-08-13	Death
069018	Yes		2016-03-23	Withdrawal from study	2016-10-27	Lost to follow up
069019	Yes		2016-03-31	Clinical progression	2016-08-10	Death
069020	Yes		2016-04-01	Others	2017-12-22	Lost to follow up
069022	Yes		2016-04-18	Death	2016-08-05	Death
069023	Yes		2016-04-18	Lost to follow up	2016-10-11	Lost to follow up
069024	Yes		2016-04-25	Withdrawal from study	2016-11-20	Death
069025	Yes		2016-04-20	Withdrawal from study	2016-08-16	Death
069026	Yes		2016-04-22	Withdrawal from study	2016-10-08	Lost to follow up
069027	Yes		2016-04-24	Radiographic progression	2018-10-16	Lost to follow up
069028	Yes		2016-04-26	Lost to follow up	2016-06-22	Lost to follow up
069029	Yes		2016-05-01	Death	2016-08-19	Death
069030	Yes		2016-05-06	Death	2016-05-21	Death
069031	Yes		2016-05-11	Death	2017-02-14	Death
069032	Yes		2016-05-14	Withdrawal from study	2016-10	Death
069033	Yes		2016-06-03	Adverse events	2016-10-17	Death
069034	Yes		2016-06-07	Death	2017-06-02	Death
069035	Yes		2016-06-08	Withdrawal from study	2016-09-06	Death
069036	Yes		2016-07-20	Withdrawal from study	2016-10-27	Death
069037	Yes		2016-08-04	Adverse events	2016-12-07	Death
069038	Yes		2016-08-27	Death	2017-01-13	Death
069039	Yes		2016-09-01	Clinical progression	2017-03-22	Death
069040	Yes		2016-09-22	Clinical progression	2016-12-18	Death
069041	Yes		2016-09-27	Withdrawal from study	2017-04	Death
069042	Yes		2016-10-21	Radiographic progression	2017-09-10	Death
069043	Yes		2016-10-21	Others	2017-11-11	Death
069044	Yes		2016-10-22	Death	2017-07-28	Death
069045	Yes		2016-11-11	Clinical progression	2018-06-28	Death
069046	Yes		2016-12-07	Clinical progression	2017-08-13	Death
069047	Yes		2017-01-22	Lost to follow up	2018-01-03	Lost to follow up
069048	Yes		2017-01-19	Withdrawal from study	2017-06-05	Death
069049	Yes		2017-03-02	Lost to follow up	2017-10-20	Lost to follow up
069050	Yes		2017-03-03	Withdrawal from study	2018-10-11	Lost to follow up
069051	Yes		2017-03-08	Others	2017-10-01	Death
069052	Yes		2017-04-21	Others	2017-10-11	Lost to follow up
069053	Yes		2017-05-02	Clinical progression	2018-10-10	Death
069054	Yes		2017-05-13	Withdrawal from study	2018-01-14	Lost to follow up
069055	Yes		2017-05-13	Death	2017-08-27	Death
069056	Yes		2017-06-01	Lost to follow up	2018-04-02	Lost to follow up
069057	Yes		2017-06-08	Clinical progression	2018-10-11	Lost to follow up
069058	Yes		2017-06-16	Radiographic progression	2018-09-14	Lost to follow up
069059	Yes		2017-07-24	Withdrawal from study	2017-12-09	Death
069060	Yes		2017-08-15	Radiographic progression	2018-02-11	Lost to follow up
069061	Yes		2017-09-05	Radiographic progression	2018-09-07	Death
069062	Yes		2017-09-14	Clinical progression	2018-01-20	Death
069063	Yes		2017-09-29	Clinical progression	2018-05-20	Death
069064	Yes		2017-09-30	Radiographic progression	2018-11-24	Death
069065	Yes		2017-10-16	Adverse events	2017-12-27	Death
069066	Yes		2017-10-19	Death	2017-11-09	Death
069067	Yes		2017-10-23	Others
069068	Yes		2017-10-28	Withdrawal from study	2017-12-09	Lost to follow up
069069	Yes		2017-11-03	Withdrawal from study	2018-01-24	Death
069070	Yes		2017-11-11	Radiographic progression	2018-02-25	Death
069071	Yes		2017-11-17	Others	2018-05-01	Death
069072	Yes		2017-11-27	Radiographic progression	2018-05-04	Lost to follow up
069073	Yes		2017-11-29	Radiographic progression	2018-06-29	Death
069074	Yes		2017-12-03	Clinical progression	2018-01-15	Death
069075	Yes		2017-12-15	Adverse events	2018-05-26	Lost to follow up
069076	Yes		2017-12-24	Adverse events	2018-03-17	Lost to follow up
069077	Yes		2017-12-26	Lost to follow up	2018-04-28	Death
069078	Yes		2017-12-29	Radiographic progression	2018-12-25	Death
069079	Yes		2018-01-19	Radiographic progression	2019-11-20	Death
069080	Yes		2018-01-19	Clinical progression	2018-12-18	Death
069081	Yes		2018-03-04	Radiographic progression	2019-11-10	Lost to follow up
069082	Yes		2018-03-01	Others	2018-12-23	Death
069083	Yes		2018-03-13	Others	2019-10-10	Lost to follow up
069084	Yes		2018-03-19	Adverse events	2018-04-09	Death
069085	Yes		2018-03-24	Others	2018-12-21	Death
069086	Yes		2018-03-27	Withdrawal from study
069087	Yes		2018-03-27	Clinical progression	2018-09-15	Death
069088	Yes		2018-03-30	Adverse events	2019-06	Death
069089	Yes		2018-03-31	Adverse events
069090	Yes		2018-04-06	Clinical progression	2018-12-14	Death
069091	Yes		2018-04-04	Adverse events	2018-06-04	Death
069092	Yes		2018-04-11	Others
069093	Yes		2018-04-12	Adverse events	2019-02-13	Death
069094	Yes		2018-04-12	Radiographic progression	2018-10-09	Death
069095	Yes		2018-04-17	Adverse events	2019-06-16	Death
069096	Yes		2018-04-26	Radiographic progression	2019-03-18	Death
069097	Yes		2018-04-26	Radiographic progression	2018-09-18	Death
069098	Yes		2018-04-28	Adverse events	2018-09-19	Death
069099	Yes		2018-05-09	Adverse events	2018-06-30	Death
069100	Yes		2018-05-09	Adverse events	2018-07-05	Lost to follow up
069101	Yes		2018-05-16	Adverse events
069102	Yes		2018-05-17	Adverse events	2018-11-01	Death
069103	Yes		2018-05-21	Radiographic progression	2018-11-21	Lost to follow up
069104	Yes		2018-05-21	Withdrawal from study	2019-02-23	Death
069105	Yes		2018-05-23	Adverse events	2018-08-05	Death
069106	Yes		2018-05-25	Death	2018-06-04	Death
069107	Yes		2018-05-27	Adverse events	2018-12-14	Lost to follow up
069108	Yes		2018-05-30	Adverse events	2018-10-08	Death
069109	Yes		2018-06-01	Others	2019-06-20	Death
069110	Yes		2018-06-08	Others	2019-08-28	Death
069111	Yes		2018-06-13	Adverse events	2018-08-25	Death
069112	Yes		2018-06-28	Radiographic progression	2018-09-30	Death
069113	Yes		2018-07-02	Withdrawal from study
069114	Yes		2018-07-16	Others	2018-12	Death
069115	Yes		2018-07-24	Others	2019-01-14	Lost to follow up
069116	Yes		2018-09-08	Others
069117	Yes		2018-09-27	Radiographic progression	2019-04	Death
069118	Yes		2018-09-28	Clinical progression	2018-12	Death
069119	Yes		2018-10-18	Death	2018-12-26	Death
069120	Yes		2018-11-26	Others
069121	Yes		2018-12-05	Others	2019-07-16	Death
069122	Yes		2018-12-27	Lost to follow up	2019-03-12	Death
069123	Yes		2019-01-10	Death	2019-07-07	Death
069124	Yes		2019-01-16	Adverse events	2019-04-17	Death
069125	Yes		2019-01-28	Others
069126	Yes		2019-02-19	Adverse events	2019-09-16	Death
069127	Yes		2019-03-08	Radiographic progression	2019-08-27	Death
069128	Yes		2019-03-29	Others	2019-11-15	Death
069129	Yes		2019-05-10	Radiographic progression	2019-10-01	Death
069130	Yes		2019-06-26	Radiographic progression	2019-12-01	Death
069131	Yes		2019-07-01	Adverse events
069132	Yes		2019-07-16	Radiographic progression	2019-12-19	Death
069133	Yes		2019-08-01	Adverse events	2019-10-19	Death
069134	Yes		2019-08-12	Others
069135	Yes		2019-08-13	Radiographic progression	2020-01-31	Death
069136	Yes		2019-08-18
069137	Yes		2019-11-01	Withdrawal from study
069138	Yes		2019-11-04	Radiographic progression	2020-05-06	Death
070001	Yes		2016-04-20	Lost to follow up	2016-07	Others
070002	Yes		2016-11-01	Others	2017-04-01	Death
070003	Yes		2017-12-10	Death	2018-04-16	Death
070004	Yes		2018-05-21	Radiographic progression	2018-08-14	Death
072001	Yes		2016-10-25	Adverse events	2016-12-22	Death
072002	Yes		2016-10-28	Adverse events	2016-12-25	Death
072003	Yes		2017-05-09	Radiographic progression	2017-09-26	Death
072004	Yes		2017-05-18	Withdrawal from study	2017-07-23	Death
072005	Yes		2017-06-01	Adverse events	2017-07-11	Death
072006	Yes		2017-07-15	Adverse events	2017-09-17	Death
072007	Yes		2017-07-27	Radiographic progression	2017-10-15	Others
072008	Yes		2017-10-14	Adverse events	2017-11-18	Death
072009	Yes		2017-11-04	Radiographic progression	2018-07-12	Lost to follow up
072010	Yes		2018-01-17	Adverse events	2018-03-23	Death
073001	Yes		2016-07-29	Adverse events	2017-02-27	Death
073002	Yes		2016-08-05	Radiographic progression	2017-03-29	Death
073003	Yes		2016-10-12	Adverse events	2016-12-09	Death
073004	Yes		2017-04-08	Adverse events	2017-05-27	Death
073005	Yes		2018-02-05	Adverse events	2018-05-06	Death
073006	Yes		2018-03-09	Radiographic progression	2018-06-15	Lost to follow up
073007	Yes		2018-04-03	Radiographic progression	2018-12-16	Death
073008	Yes		2018-07-19	Clinical progression	2018-11-13	Death
073009	Yes		2018-07-28	Adverse events	2018-11	Death
073010	Yes		2018-12-23	Adverse events	2019-02-13	Death
073011	Yes		2019-03-20	Withdrawal from study
073012	Yes		2019-05-01	Withdrawal from study	2019-07-23	Death
073013	Yes		2019-05-10	Adverse events	2019-09-25	Death
074001	Yes		2017-05-11	Others	2017-08-21	Lost to follow up
074002	Yes		2017-06-08	Adverse events	2020-05-28	Lost to follow up
074003	Yes		2017-10-13	Withdrawal from study	2017-11-13	Death
074004	Yes		2017-11-24	Adverse events	2017-12-06	Death
075001	Yes		2016-05-22	Radiographic progression	2017-06-24	Death
075002	Yes		2016-05-24	Clinical progression	2016-09-15	Death
075003	Yes		2016-06-09	Withdrawal from study	2016-09-10	Death
075004	Yes		2016-06-23	Radiographic progression	2017-11-27	Death
075005	Yes		2016-07-01	Adverse events	2016-09-13	Death
075006	Yes		2017-05-10	Adverse events	2017-07-08	Death
075007	Yes		2017-09-16	Adverse events	2018-05-13	Lost to follow up
075008	Yes		2018-05-10	Others	2019-12-29	Lost to follow up
075009	Yes		2018-05-11	Adverse events	2018-07-16	Death
075010	Yes		2018-11-02	Radiographic progression	2019-08-09	Death
075011	Yes		2019-07-09	Radiographic progression	2019-11-29	Death
076001	Yes		2016-06-01	Radiographic progression	2016-09-04	Death
076002	Yes		2016-07-11	Radiographic progression	2016-08-22	Death
076003	Yes		2017-02-07	Others
076004	Yes		2017-06-29	Radiographic progression	2019-06-14	Death
076005	Yes		2017-08-04	Radiographic progression	2017-11-25	Death
076006	Yes		2017-11-08	Adverse events	2018-03-23	Death
076007	Yes		2019-04-23	Clinical progression
077001	Yes		2016-03-04	Adverse events	2016-04-20	Death
077002	Yes		2016-04-03	Adverse events	2016-09-23	Death
077003	Yes		2016-06-23	Adverse events	2016-12-12	Death
077004	Yes		2016-09-22	Clinical progression	2016-10-15	Death
077005	Yes		2017-08-16	Withdrawal from study	2017-10-23	Death
078001	Yes		2015-11-06	Withdrawal from study	2016-05-28	Death
079001	Yes		2015-11-20	Adverse events	2016-01-12	Death
079002	Yes		2017-06-20	Death	2017-10-22	Death
080001	Yes		2016-11-12	Death	2017-05-27	Death
080002	Yes		2017-06-06	Withdrawal from study	2018-07-10	Lost to follow up
080003	Yes		2017-10-31	Adverse events	2017-12-27	Death
081001	Yes		2016-08-26	Others	2016-10-06	Death
081002	Yes		2016-08-29	Withdrawal from study	2016-10-05	Death
081003	Yes		2016-10-13	Adverse events	2016-11-11	Death
081004	Yes		2016-10-25	Death	2016-11-25	Death
081005	Yes		2017-01-22	Radiographic progression	2017-06-29	Death
081006	Yes		2017-02-08	Radiographic progression	2017-10-28	Death
081007	Yes		2017-02-08	Lost to follow up	2018-01-26	Others
081008	Yes		2017-02-11	Death	2017-08-20	Death
081009	Yes		2017-02-17	Death	2017-03-07	Death
081010	Yes		2017-02-19	Others	2017-07	Death
081011	Yes		2017-04-15	Others	2017-08	Others
081012	Yes		2017-04-21	Withdrawal from study	2017-07-02	Death
081013	Yes		2017-04-22	Death	2017-06-16	Death
081014	Yes		2017-04-29	Others	2017	Others
081015	Yes		2017-06-22	Death	2017-08-02	Death
081016	Yes		2017-06-19	Death	2017-11-26	Death
081017	Yes		2017-06-24	Withdrawal from study	2017-11-08	Death
081018	Yes		2017-07-01	Withdrawal from study	2017-08-28	Death
081019	Yes		2017-07-27	Adverse events	2017-11-06	Death
081020	Yes		2017-08-07	Withdrawal from study	2017-10-22	Death
082001	Yes		2016-07-19	Others	2016-11	Death
082002	Yes		2016-09-09	Adverse events	2018-01-24	Death
082003	Yes		2016-09-19	Adverse events	2017-03-23	Death
082004	Yes		2017-03-31	Clinical progression	2017-05-21	Death
083001	Yes		2015-11-18	Adverse events	2016-01-26	Death
083002	Yes		2016-03-17	Withdrawal from study	2016-03-30	Death
083003	Yes		2016-12-19	Withdrawal from study	2018-09-02	Lost to follow up
084001	Yes		2016-04-14	Radiographic progression	2016-06-25	Death
084002	Yes		2016-05-25	Adverse events	2016-09-11	Death
084003	Yes		2016-05-27	Radiographic progression	2017-05-22	Lost to follow up
084004	Yes		2016-07-29	Radiographic progression	2020-05-27	Lost to follow up
084005	Yes		2016-10-20	Radiographic progression	2017-08-25	Death
084006	Yes		2016-11-10	Radiographic progression	2017-09-21	Others
084007	Yes		2019-01-15	Lost to follow up	2020-05-27	Lost to follow up
084008	Yes		2019-07-06	Radiographic progression	2019-08-12	Others
085001	Yes		2015-12-25	Radiographic progression	2016-05-01	Death
085002	Yes		2016-07-14	Withdrawal from study	2017-05-09	Death
085003	Yes		2016-07-18	Withdrawal from study	2016-10-15	Death
085004	Yes		2016-11-03	Death	2017-01-04	Death
085005	Yes		2017-01-24	Withdrawal from study	2017-06-16	Lost to follow up
085006	Yes		2017-02-21	Withdrawal from study	2017-07-14	Lost to follow up
085007	Yes		2017-06-17	Withdrawal from study	2017-08-01	Lost to follow up
085008	Yes		2018-04-04	Withdrawal from study	2018-05-20	Death
086001	Yes		2015-09-09	Withdrawal from study	2015-11-17	Death
086002	Yes		2016-03-23	Adverse events	2016-05-07	Death
086003	Yes		2016-04-26	Adverse events	2016-06-10	Lost to follow up
086004	Yes		2016-09-30	Lost to follow up	2016-11-15	Lost to follow up
086005	Yes		2016-12-28	Clinical progression	2017-03-14	Lost to follow up
088001	Yes		2015-11-28	Adverse events	2017-01-02	Death
088002	Yes		2016-01-22	Withdrawal from study	2018-01-11	Lost to follow up
088003	Yes		2016-04-19	Withdrawal from study	2016-07-29	Death
088004	Yes		2016-04-22	Withdrawal from study	2018-08-10	Lost to follow up
088005	Yes		2016-04-25	Withdrawal from study	2016-09-11	Death
088006	Yes		2016-08-05	Withdrawal from study	2017-09-08	Lost to follow up
088007	Yes		2016-08-19	Withdrawal from study	2018-08-20	Lost to follow up
088008	Yes		2016-08-19	Adverse events	2017-01-10	Death
088009	Yes		2016-12-27	Adverse events	2017-05-25	Death
088010	Yes		2017-02-09	Radiographic progression	2017-08-22	Death
088011	Yes		2017-02-11	Adverse events	2017-03-17	Death
088012	Yes		2017-04-01	Withdrawal from study	2017-05-20	Death
088013	Yes		2017-05-25	Withdrawal from study	2017-10-14	Lost to follow up
088014	Yes		2017-07-17	Others	2017-08-30	Lost to follow up
088015	Yes		2017-07-21	Others	2017-10-30	Death
088016	Yes		2017-07-26	Radiographic progression	2018-03-06	Death
088017	Yes		2017-09-05	Withdrawal from study	2017-11-15	Lost to follow up
088018	Yes		2017-09-26	Clinical progression	2018-04-10	Lost to follow up
088019	Yes		2018-01-19	Death	2018-07-15	Death
088020	Yes		2018-02-08	Lost to follow up	2018-03-03	Lost to follow up
088021	Yes		2018-10-01	Others	2019-01-20	Lost to follow up
088022	Yes		2018-11-20	Withdrawal from study	2020-05-24	Lost to follow up
088023	Yes		2019-01-22	Adverse events	2019-03-12	Death
088024	Yes		2019-07-22	Adverse events	2020-05-24	Lost to follow up
088025	Yes		2019-08-29	Withdrawal from study
089001	Yes		2015-10-21	Adverse events	2016-04-12	Death
089002	Yes		2016-03-09	Radiographic progression	2017-05-08	Death
089003	Yes		2016-03-28	Radiographic progression	2017-06-24	Death
089004	Yes		2016-04-01	Withdrawal from study	2018-11-01	Lost to follow up
089005	Yes		2016-04-12	Death	2016-06-28	Death
089006	Yes		2016-05-03	Withdrawal from study	2016-07-15	Death
089007	Yes		2016-07-19	Adverse events	2016-09	Death
089008	Yes		2016-09-01	Radiographic progression	2017-04-01	Death
089009	Yes		2016-10-19	Adverse events	2016-12	Death
089010	Yes		2016-12-02	Clinical progression	2017-02-19	Death
089011	Yes		2017-06-01	Withdrawal from study	2017-06-20	Death
089012	Yes		2018-03-20	Radiographic progression	2018-07-08	Death
091001	Yes		2016-07-21	Adverse events	2016-10-27	Death
091002	Yes		2016-08-10	Withdrawal from study	2017-05-15	Death
092001	Yes		2015-12-06	Withdrawal from study	2016-02-17	Death
092002	Yes		2016-02-18	Death	2016-05-11	Death
092003	Yes		2016-03-13	Clinical progression		Death
092004	Yes		2016-04-08	Death	2016-04-13	Death
092005	Yes		2016-05-12	Clinical progression	2016-10-06	Death
092006	Yes		2016-05-27	Clinical progression	2016-09-25	Death
092007	Yes		2016-06-22	Adverse events	2020-05-29	Lost to follow up
092008	Yes		2016-07-07	Others	2020-05-29	Lost to follow up
092009	Yes		2016-08-19	Lost to follow up	2016-12-09	Lost to follow up
092010	Yes		2016-09-25	Radiographic progression	2016-12-15	Death
092011	Yes		2016-10-25	Adverse events	2018-08-22	Lost to follow up
092012	Yes		2017-01-10	Radiographic progression	2018-07	Death
092013	Yes		2017-02-10	Withdrawal from study	2018-08-22	Lost to follow up
092014	Yes		2017-04-19	Radiographic progression	2018-06	Death
092015	Yes		2017-04-24	Withdrawal from study	2017-07-12	Death
092016	Yes		2017-06-01	Death	2017-08-01	Death
092017	Yes		2017-06-06	Lost to follow up	2017	Death
092018	Yes		2017-08-07	Radiographic progression	2018-01	Death
092019	Yes		2017-09-30	Radiographic progression	2018-04-22	Death
092020	Yes		2017-12-08	Withdrawal from study	2018-02-27	Lost to follow up
093001	Yes		2015-09-23	Radiographic progression	2016-06-03	Death
093002	Yes		2015-12-11	Adverse events	2016-03-23	Death
093003	Yes		2015-12-16	Lost to follow up	2016-02-17	Death
093004	Yes		2016-01-08	Radiographic progression	2017-03-09	Lost to follow up
093005	Yes		2016-02-24	Radiographic progression	2016-07-25	Death
093006	Yes		2016-05-08	Adverse events	2016-07-03	Death
093007	Yes		2016-06-26	Others	2018-10-29	Lost to follow up
093008	Yes		2016-07-28	Withdrawal from study	2016-11-29	Death
093009	Yes		2016-10-17	Adverse events	2020-05-27	Lost to follow up
093010	Yes		2017-03-17	Others	2017-06-10	Lost to follow up
093011	Yes		2017-04-19	Withdrawal from study	2017-05-25	Lost to follow up
093012	Yes		2017-05-03	Lost to follow up	2017-10-09	Lost to follow up
093013	Yes		2017-05-17	Death	2017-09-28	Death
093014	Yes		2017-06-02	Radiographic progression	2020-05-26	Lost to follow up
093015	Yes		2017-07-14	Radiographic progression	2018-01	Death
093016	Yes		2017-07-14	Withdrawal from study	2018-05-30	Death
093017	Yes		2017-10-15	Adverse events	2018-09-07	Death
093018	Yes		2017-11-23	Adverse events	2018-06-04	Lost to follow up
093019	Yes		2017-12-07	Adverse events	2020-05-27	Lost to follow up
093020	Yes		2018-11-23	Adverse events	2019	Death
094001	Yes		2015-12-22	Radiographic progression	2016-06-05	Death
094002	Yes		2016-03-18	Clinical progression	2017	Death
094003	Yes		2016-04-22	Death	2016-08-14	Death
094004	Yes		2016-05-12	Clinical progression	2016	Death
094005	Yes		2016-06-25	Clinical progression	2017-09	Death
094006	Yes		2016-07-28	Lost to follow up	2016-08-23	Lost to follow up
094007	Yes		2016-08-23	Withdrawal from study	2016	Others
094008	Yes		2016-12-16	Clinical progression	2017-07-20	Death
094009	Yes		2017-03-16	Withdrawal from study	2018-04-15	Lost to follow up
094010	Yes		2017-03-23	Clinical progression	2017-11-06	Death
094011	Yes		2017-04-19	Withdrawal from study	2019-10-01	Death
094012	Yes		2017-04-18	Others	2020-05-28	Lost to follow up
094013	Yes		2017-05-20	Others	2017-11-29	Lost to follow up
094014	Yes		2017-07-18	Lost to follow up	2017-09-11	Lost to follow up
094015	Yes		2017-07-27	Others	2020-05-28	Lost to follow up
094016	Yes		2017-08-05	Others	2020-05-28	Lost to follow up
094017	Yes		2017-11-16	Lost to follow up	2019-02-18	Lost to follow up
094018	Yes		2017-11-23	Radiographic progression	2018-03-28	Others
094019	Yes		2017-11-25	Withdrawal from study	2020-05-28	Lost to follow up
094020	Yes		2017-12-08	Radiographic progression	2018-02-09	Death
094021	Yes		2018-03-02	Withdrawal from study	2018-11-01	Death
094022	Yes		2018-03-25	Radiographic progression	2018-06-30	Lost to follow up
094023	Yes		2018-06-27	Others	2018-09-03	Lost to follow up
094024	Yes		2018-07-16	Clinical progression	2018-09-07	Death
094025	Yes		2018-07-16	Adverse events	2020-05-28	Lost to follow up
095001	Yes		2015-10-23	Adverse events	2015-12	Death
095002	Yes		2015-11-21	Clinical progression	2016-08-09	Death
095003	Yes		2015-12-08	Adverse events	2016-08-06	Death
095004	Yes		2016-01-04	Others	2016-07-09	Death
095005	Yes		2016-05-04	Clinical progression	2016-12-17	Death
095006	Yes		2016-08-08	Adverse events	2016-11-10	Death
095007	Yes		2016-09-27	Clinical progression	2017-07-18	Death
096001	Yes		2016-04-13	Adverse events	2016-06-05	Death
096002	Yes		2016-04-23	Radiographic progression	2016-07-29	Death
096003	Yes		2016-05-07	Radiographic progression	2017-05-09	Death
096004	Yes		2016-05-10	Others	2016-07-13	Death
096005	Yes		2016-05-14	Others	2016-10-04	Death
096006	Yes		2016-07-12	Others	2016-07-30	Death
096007	Yes		2016-07-18	Others	2017-01-15	Death
096008	Yes		2016-07-21	Clinical progression	2017-01-30	Death
096009	Yes		2016-09-28	Others	2018-03-08	Death
096010	Yes		2016-11-25	Adverse events	2017-04	Death
096011	Yes		2016-11-30	Radiographic progression	2017-03-18	Death
096012	Yes		2016-12-27	Clinical progression	2017-05-15	Death
096013	Yes		2016-12-28	Radiographic progression	2017-11-14	Death
096014	Yes		2017-01-06	Clinical progression	2017-10-16	Death
096015	Yes		2017-01-21	Radiographic progression	2017-08-17	Death
096016	Yes		2017-02-26	Others	2017-05-01	Death
096017	Yes		2017-03-09	Radiographic progression	2017-08-17	Death
096018	Yes		2017-03-17	Withdrawal from study	2017-06-24	Death
096019	Yes		2017-05-10	Adverse events	2017-11-01	Death
096020	Yes		2017-08-18	Radiographic progression	2017-12-10	Death
096021	Yes		2017-08-18	Adverse events	2017-10-08	Death
096022	Yes		2017-08-23	Others	2017-10-30	Death
096023	Yes		2017-08-30	Others	2018-08-08	Death
096024	Yes		2017-10-01	Others	2018-04-19	Death
096025	Yes		2017-12-18	Clinical progression	2018-11-05	Death
096026	Yes		2017-12-26	Radiographic progression	2018-04-08	Death
096027	Yes		2018-01-10	Radiographic progression	2018-06-03	Death
096028	Yes		2018-07-13	Others	2018-11-26	Death
096029	Yes		2018-12-24
096030	Yes		2018-12-30	Radiographic progression	2020-01-17	Death
096031	Yes		2019-07-19	Radiographic progression	2019-10-17	Death
096032	Yes		2019-08-26	Withdrawal from study
096033	Yes		2019-11-07	Radiographic progression	2020-03-04	Death
097001	Yes		2015-11-21	Withdrawal from study	2016-02-04	Death
097002	Yes		2016-03-21	Adverse events	2016-06-21	Death
097003	Yes		2016-05-24	Withdrawal from study	2016-07-25	Death
097004	Yes		2016-10-02	Others	2018-09-22	Death
098001	Yes		2016-09-15	Clinical progression	2017	Death
098002	Yes		2016-10-22	Adverse events	2017-01-18	Death
098003	Yes		2016-11-04	Others	2016-12-30	Death
098004	Yes		2016-11-10	Clinical progression	2017	Death
098005	Yes		2016-11-18	Withdrawal from study	2017	Death
098006	Yes		2016-11-18	Clinical progression	2017-03-18	Death
098007	Yes		2016-12-07	Withdrawal from study	2017-07	Death
098008	Yes		2016-12-27	Adverse events	2018-03-08	Death
098009	Yes		2017-01-05	Clinical progression	2017	Death
098010	Yes		2017-02-15	Clinical progression	2017-07	Death
098011	Yes		2017-03-23	Adverse events	2020-05-11	Lost to follow up
098012	Yes		2017-04-07
098013	Yes		2017-04-13	Adverse events	2017	Death
098014	Yes		2017-04-25	Radiographic progression	2020-05-11	Lost to follow up
098015	Yes		2017-06-13	Radiographic progression	2018-03	Death
098016	Yes		2017-06-16	Adverse events	2017-09-23	Lost to follow up
098017	Yes		2017-08-17	Withdrawal from study	2020-05-11	Lost to follow up
098018	Yes		2017-09-17	Withdrawal from study	2017-10	Death
098019	Yes		2017-09-15	Withdrawal from study	2020-05-11	Lost to follow up
098020	Yes		2017-10-25	Adverse events	2020-05-11	Lost to follow up
098021	Yes		2017-11-08	Radiographic progression	2018-12-13	Death
098022	Yes		2017-11-09	Withdrawal from study	2017-12-02	Death
098023	Yes		2017-11-23	Clinical progression	2020-05-11	Lost to follow up
098024	Yes		2018-03-02	Radiographic progression	2019-05-29	Death
098025	Yes		2018-07-12	Adverse events	2019-01-30	Lost to follow up
098026	Yes		2018-08-31	Adverse events	2020-05-11	Lost to follow up
098027	Yes		2018-08-30	Withdrawal from study	2020-05-11	Lost to follow up
098028	Yes		2018-10-11	Withdrawal from study	2019-08-21	Lost to follow up
098029	Yes		2018-10-12	Adverse events	2019-08-20	Lost to follow up
098030	Yes		2018-10-25	Adverse events	2019-06-04	Lost to follow up
098031	Yes		2018-11-22	Withdrawal from study	2019-07-18	Lost to follow up
098032	Yes		2018-11-22	Adverse events	2019-10-15	Lost to follow up
098033	Yes		2019-04-04	Clinical progression	2019-07-15	Lost to follow up
098034	Yes		2019-08-13	Withdrawal from study	2020-03-18	Lost to follow up
099001	Yes		2015-11-11	Withdrawal from study	2016-11-16	Lost to follow up
099002	Yes		2015-12-17	Radiographic progression	2016-03-06	Death
099003	Yes		2015-12-18	Lost to follow up	2016-05-01	Death
099004	Yes		2016-01-15	Withdrawal from study	2016	Death
099005	Yes		2016-04-28	Radiographic progression	2016-06-19	Death
099006	Yes		2016-05-10	Clinical progression	2016-07-08	Death
099007	Yes		2016-05-16	Radiographic progression	2017-01-24	Lost to follow up
099008	Yes		2016-05-18	Radiographic progression	2017-02-07	Death
099009	Yes		2016-06-01	Withdrawal from study	2016-08-05	Death
099010	Yes		2016-06-02	Lost to follow up	2016-06	Others
099011	Yes		2016-06-12	Others	2020-05-26	Lost to follow up
099012	Yes		2016-07-18	Adverse events	2016-10-20	Lost to follow up
099013	Yes		2016-08-09	Radiographic progression	2016-12-26	Lost to follow up
099014	Yes		2016-08-15	Others	2016-12-26	Lost to follow up
099015	Yes		2016-10-24	Adverse events	2016-12-29	Death
099016	Yes		2016-11-01	Radiographic progression	2017-05-15	Death
099017	Yes		2017-02-17	Death	2017-04-14	Death
099018	Yes		2017-03-22	Radiographic progression	2017-08-10	Death
099019	Yes		2017-10-30	Radiographic progression	2018-03-28	Others
099020	Yes		2017-11-04	Radiographic progression	2017-12-05	Others
100001	Yes		2016-03-10	Clinical progression	2016-07-11	Death
100002	Yes		2016-03-12	Adverse events	2016-04-13	Death
100003	Yes		2016-04-20	Adverse events	2016-11-20	Lost to follow up
100004	Yes		2016-06-28	Clinical progression	2016-09-23	Death
100005	Yes		2016-08-18	Clinical progression	2016-10-31	Death
100006	Yes		2016-10-01	Clinical progression	2017-05	Death
100007	Yes		2016-11-12	Radiographic progression	2017-05-08	Lost to follow up
100008	Yes		2016-12-15	Clinical progression	2018-08-22	Lost to follow up
100009	Yes		2016-12-16	Clinical progression	2018-08-22	Lost to follow up
100010	Yes		2017-03-27	Adverse events	2018-08-22	Lost to follow up
100011	Yes		2017-05-27	Radiographic progression	2017-08-09	Lost to follow up
100012	Yes		2017-07-06	Withdrawal from study	2017-11-08	Death
100013	Yes		2017-07-12	Death	2017-08-23	Death
100014	Yes		2017-10-22	Withdrawal from study	2018-01-19	Death
100015	Yes		2017-12-08	Withdrawal from study	2018-04-17	Lost to follow up
100016	Yes		2018-04-26	Radiographic progression	2020-05-20	Death
100017	Yes		2018-09-02	Death	2018-09-10	Death
100018	Yes		2018-10-31	Withdrawal from study	2019-06-30	Death
100019	Yes		2018-12-08	Radiographic progression	2019-04-02	Lost to follow up
101001	Yes		2015-12-22	Adverse events	2016-01-25	Death
101002	Yes		2016-06-16	Withdrawal from study	2017-02-07	Death
101003	Yes		2016-07-20	Adverse events	2017-01-15	Death
101004	Yes		2016-09-13	Withdrawal from study	2020-05-28	Lost to follow up
101005	Yes		2016-10-18	Radiographic progression	2017-06-29	Death
101006	Yes		2016-12-24	Radiographic progression	2017-02-14	Death
101007	Yes		2017-02-11	Clinical progression	2017-06-28	Death
101008	Yes		2017-02-19	Radiographic progression	2017-05-25	Death
101009	Yes		2017-03-11	Adverse events	2017-09-16	Death
101010	Yes		2017-05-16	Death	2017-09-02	Death
101011	Yes		2017-07-27	Radiographic progression	2017-11-22	Lost to follow up
101012	Yes		2017-09-20	Others	2018-02-03	Lost to follow up
101013	Yes		2017-10-12	Radiographic progression	2018-01-07	Death
101014	Yes		2018-01-09	Clinical progression	2018-04-16	Lost to follow up
101015	Yes		2018-01-25	Withdrawal from study	2018-02-23	Others
101016	Yes		2018-03-08	Withdrawal from study	2018-05	Death
101017	Yes		2018-04-03	Clinical progression	2018-06-29	Death
101018	Yes		2018-09-10	Withdrawal from study	2018-09-16	Others
101019	Yes		2018-09-14	Withdrawal from study	2019-01	Death
101020	Yes		2018-09-29	Radiographic progression	2019-02-04	Lost to follow up
102001	Yes		2016-04-11	Clinical progression	2018-05-30	Death
102002	Yes		2017-03-17	Adverse events	2017-07-06	Death
102003	Yes		2017-09-21	Clinical progression	2018-08-07	Death
103002	Yes		2016-04-15	Lost to follow up	2016-06-09	Others
104001	Yes		2016-01-27	Withdrawal from study	2017-04-08	Death
104002	Yes		2016-02-17	Radiographic progression	2016-09-21	Death
104003	Yes		2016-03-25	Radiographic progression	2016-09-28	Death
104004	Yes		2016-03-30	Lost to follow up	2016-06-21	Lost to follow up
104005	Yes		2016-04-22	Adverse events	2020-05-21	Lost to follow up
104006	Yes		2016-05-12	Radiographic progression	2017-02-19	Death
104007	Yes		2016-05-12	Adverse events	2020-05-21	Lost to follow up
104008	Yes		2016-07-08	Others	2016-11-27	Death
104009	Yes		2016-07-06	Radiographic progression	2020-05-21	Lost to follow up
104010	Yes		2016-07-25	Adverse events	2016-12-20	Lost to follow up
104011	Yes		2016-08-06	Adverse events	2019-06-01	Lost to follow up
104012	Yes		2016-08-16	Clinical progression	2016-09-21	Death
104013	Yes		2016-09-11	Death	2016-10-15	Death
104014	Yes		2016-11-09	Radiographic progression	2017-01	Death
104015	Yes		2016-11-18	Adverse events	2017-08-10	Lost to follow up
104016	Yes		2016-12-29	Death	2017-04-06	Death
104017	Yes		2017-02-14	Radiographic progression	2017-08-10	Lost to follow up
104018	Yes		2017-02-14	Withdrawal from study	2020-05-21	Lost to follow up
104019	Yes		2017-03-13	Withdrawal from study	2017-04-07	Others
104020	Yes		2017-05-19	Clinical progression	2018-11-01	Lost to follow up
104021	Yes		2017-05-31	Clinical progression	2017-08-12	Death
104022	Yes		2017-06-02	Withdrawal from study	2018-12-29	Death
104023	Yes		2017-07-05	Lost to follow up	2017-08-22	Lost to follow up
104024	Yes		2017-07-29	Clinical progression	2018-07-02	Death
104025	Yes		2017-09-12	Clinical progression	2018-12-06	Death
104026	Yes		2017-09-20	Adverse events	2017-12-29	Death
104027	Yes		2018-01-10	Others	2018-09-03	Death
104028	Yes		2018-03-27	Adverse events	2019	Death
104029	Yes		2018-09-26	Death	2019-05-11	Death
104030	Yes		2019-05-17	Adverse events	2019-12-26	Death
104031	Yes		2019-07-22	Radiographic progression
104032	Yes		2019-10-16	Radiographic progression
104033	Yes		2019-11-27	Adverse events	2020-01-20	Death
105001	Yes		2016-01-29	Radiographic progression	2016-04-23	Lost to follow up
105002	Yes		2016-03-03	Withdrawal from study	2017	Death
105003	Yes		2016-04-01	Radiographic progression	2017-03-06	Death
105004	Yes		2016-04-27	Adverse events	2016-07-01	Death
105005	Yes		2016-06-11	Radiographic progression	2016-11	Death
105006	Yes		2016-06-11	Adverse events	2016-07-25	Death
105007	Yes		2016-10-31	Adverse events	2016-12-01	Death
105008	Yes		2017-01-14	Others	2017-02-23	Death
105009	Yes		2017-03-12	Radiographic progression	2017-06-23	Death
105010	Yes		2017-05-19	Radiographic progression	2017-08-20	Death
106001	Yes		2016-01-15	Adverse events	2016-05-30	Death
106002	Yes		2016-01-16	Adverse events	2016-05-01	Death
106003	Yes		2016-04-07	Withdrawal from study	2016-07-18	Death
106005	Yes		2016-09-28	Withdrawal from study	2017-03-12	Death
106007	Yes		2017-02-15	Radiographic progression	2017-08-25	Lost to follow up
106008	Yes		2017-08-09	Clinical progression	2018-02-06	Death
106009	Yes		2018-03-30	Adverse events	2018-08-17	Death
106010	Yes		2018-07-09	Withdrawal from study
106011	Yes		2018-10-30	Clinical progression	2020-03-24	Death
107001	Yes		2015-07-16	Radiographic progression	2015-10-16	Death
107002	Yes		2015-12-12	Clinical progression	2016-03-28	Death
107003	Yes		2015-12-18	Adverse events	2016-04-21	Others
107004	Yes		2016-01-18	Others	2016-07-01	Death
107005	Yes		2016-01-22	Clinical progression	2016-03-19	Death
107006	Yes		2016-04-11	Clinical progression	2016-07-07	Death
107007	Yes		2016-05-09	Others	2016-07-07	Death
107008	Yes		2016-05-25	Adverse events	2016-06-30	Death
107009	Yes		2016-08-13	Adverse events	2016-09-19	Others
107010	Yes		2016-10-20	Clinical progression	2017-04-09	Death
107011	Yes		2016-11-10	Adverse events	2016-12-15	Death
107012	Yes		2016-11-18	Adverse events	2017-12-12	Lost to follow up
107013	Yes		2017-02-27	Lost to follow up	2018-07-17	Lost to follow up
107014	Yes		2017-03-14	Radiographic progression	2017-04-18	Others
107015	Yes		2017-03-17	Others	2017	Others
107016	Yes		2017-04-12	Adverse events	2017-05-17	Death
107017	Yes		2017-08-18	Radiographic progression	2017-10-16	Death
107018	Yes		2017-10-13	Lost to follow up	2017-11-08	Lost to follow up
107019	Yes		2017-11-23	Others	2017	Others
107020	Yes		2017-12-11	Radiographic progression	2020-05-28	Lost to follow up
107021	Yes		2017-12-22	Others	2018-07-25	Death
107022	Yes		2017-12-29	Adverse events	2018-06-02	Lost to follow up
107023	Yes		2018-03-06	Radiographic progression	2018-08-23	Lost to follow up
107024	Yes		2018-04-27	Others	2020-05-28	Lost to follow up
108001	Yes		2016-05-09	Withdrawal from study	2016-11	Death
108002	Yes		2016-06-30	Withdrawal from study	2016-11	Death
108003	Yes		2016-07-05	Adverse events	2016-08-12	Death
108004	Yes		2016-07-23	Adverse events	2016-08-27	Death
108005	Yes		2016-07-28	Withdrawal from study	2016-12-23	Death
108006	Yes		2016-08-20	Lost to follow up	2020-05-28	Lost to follow up
108007	Yes		2016-08-24	Withdrawal from study	2018-07-11	Death
108008	Yes		2016-08-30	Adverse events	2020-05-28	Lost to follow up
108009	Yes		2016-09-10	Withdrawal from study	2017-02	Death
108010	Yes		2016-10-04	Withdrawal from study	2017-04	Death
108011	Yes		2016-12-15	Withdrawal from study	2020-05-28	Lost to follow up
108012	Yes		2017-03-08	Adverse events	2017-04-28	Death
108013	Yes		2017-03-10	Withdrawal from study	2017-07-03	Death
108014	Yes		2017-03-17	Withdrawal from study	2020-05-28	Lost to follow up
108015	Yes		2017-04-18	Withdrawal from study	2017-08	Death
108016	Yes		2017-04-18	Withdrawal from study	2020-05-28	Lost to follow up
108017	Yes		2017-04-23	Withdrawal from study	2017-10	Death
108018	Yes		2017-05-08	Others	2017-07-11	Death
108019	Yes		2017-05-09	Withdrawal from study	2020-05-28	Lost to follow up
108020	Yes		2017-06-29	Death	2017-12-16	Death
108021	Yes		2017-07-16	Withdrawal from study	2020-05-28	Lost to follow up
108022	Yes		2017-08-05	Withdrawal from study	2017-09	Death
108023	Yes		2017-08-08	Withdrawal from study	2017-10-29	Death
108024	Yes		2017-08-09	Clinical progression	2018-02	Death
108025	Yes		2017-09-23	Death	2018-02-02	Death
108026	Yes		2017-10-27	Death	2018-03-15	Death
108027	Yes		2017-12-14	Death	2018-04-25	Death
108028	Yes		2017-12-21	Withdrawal from study	2020-05-28	Lost to follow up
108029	Yes		2018-01-01	Withdrawal from study	2018-03	Death
108030	Yes		2018-01-11	Withdrawal from study	2020-05-27	Lost to follow up
108031	Yes		2018-01-22	Withdrawal from study	2018-07	Death
108032	Yes		2018-01-29	Radiographic progression	2018-04-15	Death
108033	Yes		2018-02-08	Withdrawal from study	2018-04-01	Death
108034	Yes		2018-03-24	Withdrawal from study	2018-06	Death
108035	Yes		2018-04-13	Radiographic progression	2019-09-01	Death
108036	Yes		2018-10-31
108037	Yes		2018-11-15	Clinical progression	2019-03	Death
108038	Yes		2018-11-18	Withdrawal from study	2020-05-28	Lost to follow up
108039	Yes		2018-12-15	Adverse events	2019-01-22	Death
109001	Yes		2016-05-31	Clinical progression	2017-07-29	Death
109002	Yes		2016-06-03	Clinical progression	2017-03-31	Death
109003	Yes		2016-07-09	Withdrawal from study	2016-10-19	Lost to follow up
109004	Yes		2016-10-27	Clinical progression	2018-10-05	Death
109005	Yes		2017-01-05	Clinical progression	2018-01-05	Lost to follow up
109006	Yes		2017-01-10	Lost to follow up	2017-05-18	Lost to follow up
109007	Yes		2017-01-21	Clinical progression	2017-07	Death
109008	Yes		2017-04-29	Clinical progression	2018-05-29	Death
109009	Yes		2017-06-19	Withdrawal from study	2017-09-29	Death
109010	Yes		2017-07-01	Clinical progression	2018-02-23	Death
109011	Yes		2017-07-15	Death	2017-09-15	Death
109012	Yes		2017-08-21	Withdrawal from study	2018-02-08	Death
109013	Yes		2017-09-15	Clinical progression	2018-04-07	Death
109014	Yes		2017-12-12	Withdrawal from study	2018-04-04	Death
109015	Yes		2017-12-31	Lost to follow up	2018-04-12	Lost to follow up
109016	Yes		2018-01-28	Clinical progression	2018-08-18	Death
109017	Yes		2018-03-13	Radiographic progression
109018	Yes		2018-03-17	Radiographic progression	2018-06-04	Death
110001	Yes		2015-12-16	Withdrawal from study	2016-06	Death
110002	Yes		2016-07-20	Withdrawal from study	2018-08-30	Lost to follow up
110003	Yes		2017-04-27	Others	2018-11-05	Lost to follow up
110004	Yes		2017-05-04	Adverse events	2018	Death
110005	Yes		2017-05-12	Others		Death
110006	Yes		2017-09-28	Radiographic progression	2017-12	Death
110007	Yes		2017-10-13	Withdrawal from study	2017-11-13	Death
110008	Yes		2018-03-17	Radiographic progression	2020-05-28	Lost to follow up
111001	Yes		2016-07-13	Adverse events	2016-08-15	Death
111002	Yes		2016-07-23	Others	2016-10-10	Death
111003	Yes		2016-09-14	Withdrawal from study	2017-02-22	Death
111004	Yes		2016-09-24	Others	2017-06-16	Death
111005	Yes		2016-11-06	Death	2017-01-22	Death
111006	Yes		2017-02-07	Death	2018-04-11	Death
111007	Yes		2017-03-03	Adverse events	2017-05	Death
111009	Yes		2017-03-13	Withdrawal from study	2017-12-19	Death
111010	Yes		2017-03-25	Withdrawal from study	2017-09-12	Death
111011	Yes		2017-09-18	Death	2017-11-10	Death
111012	Yes		2017-09-19	Withdrawal from study	2018-04-12	Death
111013	Yes		2017-09-22	Radiographic progression
111014	Yes		2017-09-21	Others	2018-04-02	Death
111015	Yes		2017-10-13	Radiographic progression	2018-04-04	Death
111016	Yes		2017-10-23	Radiographic progression	2018-03-08	Lost to follow up
111017	Yes		2017-10-30	Withdrawal from study	2018-12-28	Lost to follow up
111018	Yes		2017-11-30	Death	2018-01	Death
111019	Yes		2018-01-20	Radiographic progression	2018-08-28	Lost to follow up
111020	Yes		2018-01-31	Radiographic progression	2018-10-03	Death
111021	Yes		2018-02-02	Withdrawal from study	2019-07-31	Death
111022	Yes		2018-05-12	Withdrawal from study	2018-10-28	Lost to follow up
111023	Yes		2018-07-24	Adverse events	2018-08-12	Death
112001	Yes		2015-10-13	Withdrawal from study	2017-10-09	Death
112002	Yes		2015-12-03	Adverse events	2016-07-22	Death
112003	Yes		2015-12-25	Adverse events	2016-10-08	Death
112004	Yes		2016-02-16	Withdrawal from study	2016-04-27	Death
112005	Yes		2016-03-10	Withdrawal from study	2016-05-30	Death
112006	Yes		2016-06-07	Radiographic progression	2016-09-15	Death
112007	Yes		2016-08-10	Radiographic progression	2017-02-13	Death
112008	Yes		2016-09-02	Others	2016-10-21	Death
112009	Yes		2016-10-06	Withdrawal from study	2016-12-07	Death
112010	Yes		2016-12-08	Adverse events	2017-07-01	Lost to follow up
112011	Yes		2016-12-12	Radiographic progression	2017-02-22	Death
112012	Yes		2017-03-14	Adverse events	2017-11-02	Death
112013	Yes		2017-03-30	Withdrawal from study	2017-08-28	Lost to follow up
112014	Yes		2017-04-27	Radiographic progression	2017-12-25	Death
112015	Yes		2017-08-04	Radiographic progression	2018-06-18	Death
112016	Yes		2017-08-23	Radiographic progression	2018-12-20	Lost to follow up
112017	Yes		2018-04-19	Withdrawal from study	2019-06-05	Death
112018	Yes		2018-05-27	Withdrawal from study	2018-10-22	Lost to follow up
112019	Yes		2018-09-10	Adverse events	2018-12-12	Death
112020	Yes		2019-02-19	Radiographic progression	2019-07-04	Death
112021	Yes		2019-04-25	Radiographic progression
113001	Yes		2016-08-25	Radiographic progression	2017-05-22	Death
113002	Yes		2017-02-27	Withdrawal from study	2017-11	Death
113003	Yes		2017-07-20	Clinical progression	2017-09-20	Death
113004	Yes		2017-11-19	Others	2018-02	Death
113005	Yes		2018-01-25	Clinical progression	2018-09-10	Death
113006	Yes		2018-03-07	Clinical progression	2018-06-07	Death
114001	Yes		2015-11-25	Radiographic progression	2016-01-26	Lost to follow up
114002	Yes		2015-12-31	Withdrawal from study	2016-02-17	Death
114003	Yes		2016-04-25	Adverse events	2016-05-17	Death
114004	Yes		2016-04-25	Adverse events	2016-09-13	Lost to follow up
114005	Yes		2016-05-02	Lost to follow up	2016-05-16	Lost to follow up
114006	Yes		2016-05-13	Adverse events	2016-08-24	Death
114007	Yes		2016-05-21	Radiographic progression	2020-05-29	Lost to follow up
114008	Yes		2016-05-29	Death	2019-03-22	Death
114009	Yes		2016-07-21	Death	2016-07-31	Death
114010	Yes		2016-07-19	Radiographic progression	2017-01-21	Lost to follow up
114011	Yes		2016-07-26	Radiographic progression	2016-10-25	Lost to follow up
114012	Yes		2016-09-23	Radiographic progression	2017-01-19	Lost to follow up
114013	Yes		2016-10-26	Radiographic progression	2017-01-20	Lost to follow up
114014	Yes		2017-08-18	Radiographic progression	2017-11-22	Lost to follow up
115001	Yes		2016-04-07	Clinical progression	2016-08-14	Death
115002	Yes		2016-06-18	Clinical progression	2016-11-30	Death
115003	Yes		2016-06-21	Adverse events	2017-07	Death
115004	Yes		2016-07-27	Withdrawal from study	2020-05-28	Lost to follow up
115005	Yes		2016-09-14	Withdrawal from study	2017-01-16	Death
115006	Yes		2016-11-02	Adverse events	2017-03-16	Death
115007	Yes		2017-05-10	Clinical progression	2017-09-09	Death
115008	Yes		2017-07-14	Clinical progression	2017-10-15	Death
115009	Yes		2017-08-03	Clinical progression	2017-11-18	Death
115010	Yes		2017-09-01	Adverse events	2017-10-27	Death
115011	Yes		2017-10-01	Radiographic progression	2019-02	Death
115012	Yes		2017-10-16	Clinical progression	2018-12	Death
115013	Yes		2017-12-05	Withdrawal from study	2018-11-14	Lost to follow up
115014	Yes		2017-12-05	Death	2018-01	Death
115015	Yes		2018-01-15	Death	2018-01	Death
115016	Yes		2018-07-22	Death	2018-08-08	Death
115017	Yes		2018-09-28	Withdrawal from study	2019-06-08	Death
115018	Yes		2018-10-12	Death	2018-11-15	Death
115019	Yes		2018-11-26	Clinical progression	2019-01-07	Death
115020	Yes		2018-11-27	Clinical progression	2019-05-27	Death
115021	Yes		2019-05-14	Withdrawal from study
115022	Yes		2019-06-11	Clinical progression	2019-07-12	Death
115023	Yes		2019-07-10	Radiographic progression	2019-11-28	Death
115024	Yes		2019-08-09	Adverse events	2019-10-27	Death
115025	Yes		2019-10-16	Withdrawal from study	2020-03	Death
115026	Yes		2019-11-08	Adverse events	2019-12-26	Death
115027	Yes		2019-11-28	Others	2020-02	Death
116001	Yes		2016-04-28	Others	2018-06-04	Lost to follow up
116002	Yes		2016-05-08	Withdrawal from study	2018-06-04	Lost to follow up
116003	Yes		2016-05-18	Clinical progression	2018-03-20	Death
116004	Yes		2016-06-09	Lost to follow up	2016-09-07	Others
116005	Yes		2016-07-03	Lost to follow up	2016-08	Others
116006	Yes		2016-07-10	Adverse events	2017-03-27	Death
116007	Yes		2016-09-09	Clinical progression	2016-11-16	Death
116008	Yes		2016-10-11	Clinical progression	2018-11-14	Lost to follow up
116009	Yes		2016-10-17	Lost to follow up	2016-10	Others
116010	Yes		2016-12-23	Radiographic progression	2017-05-13	Death
116011	Yes		2017-02-23	Others	2017-10-11	Death
116012	Yes		2017-03-02	Withdrawal from study	2018-06-04	Lost to follow up
116013	Yes		2017-03-28	Lost to follow up	2018-08-03	Lost to follow up
116014	Yes		2017-04-26	Lost to follow up	2017-05-02	Others
116015	Yes		2017-05-19	Withdrawal from study	2018-06-04	Lost to follow up
116016	Yes		2017-05-28	Lost to follow up	2017-07	Others
116017	Yes		2017-06-05	Death	2017-07-17	Death
116018	Yes		2017-06-17	Radiographic progression	2017-12-27	Others
116019	Yes		2017-06-22	Withdrawal from study	2018-11-14	Lost to follow up
116020	Yes		2017-06-24	Withdrawal from study	2017-12-12	Death
116021	Yes		2017-06-29	Adverse events	2017-10-31	Lost to follow up
116022	Yes		2017-06-30	Death	2017-08-08	Death
116023	Yes		2017-07-04	Withdrawal from study	2017-10-19	Death
116024	Yes		2017-08-11	Withdrawal from study	2018-06-04	Lost to follow up
116025	Yes		2017-08-17	Death	2017-09-06	Death
116026	Yes		2017-08-23	Clinical progression	2017-09-28	Lost to follow up
116027	Yes		2017-08-24	Death	2018-03-07	Death
116028	Yes		2017-08-28	Adverse events	2018-01-16	Lost to follow up
116029	Yes		2017-09-14	Radiographic progression	2018-03-02	Lost to follow up
116030	Yes		2017-10-28	Death	2017-12-25	Death
116031	Yes		2017-11-01	Withdrawal from study	2018-07-02	Death
116032	Yes		2017-11-02	Others	2017-12-10	Death
116033	Yes		2017-11-05	Radiographic progression	2018-12-09	Others
116034	Yes		2017-11-20	Others	2018-04-03	Death
116035	Yes		2017-11-27	Others	2018-04-16	Death
116036	Yes		2018-04-16	Death	2018-06-03	Death
116037	Yes		2018-04-21	Withdrawal from study	2019-10-29	Lost to follow up
116038	Yes		2018-11-09	Withdrawal from study	2019-05-20	Death
117001	Yes		2016-06-07	Adverse events	2017-02-15	Death
117002	Yes		2016-11-26	Radiographic progression	2017-06-29	Death
117003	Yes		2017-02-18	Clinical progression	2017-05-23	Death
117004	Yes		2017-03-16	Radiographic progression	2017-10-14	Death
117005	Yes		2017-06-05	Withdrawal from study	2017-08-20	Death
117006	Yes		2017-06-15	Radiographic progression	2017-11-08	Death
117007	Yes		2017-09-08	Adverse events	2017-11-01	Death
117008	Yes		2017-10-07	Death	2018-01-22	Death
117009	Yes		2017-10-24	Radiographic progression	2018-10-18	Death
117010	Yes		2018-03-02	Clinical progression	2018-04-25	Death
117011	Yes		2018-12-13	Clinical progression	2019-07-20	Death
118001	Yes		2016-11-09	Adverse events	2017-03-21	Death
118002	Yes		2018-01-09	Clinical progression	2018-03-13	Death
119001	Yes		2016-06-11	Clinical progression	2019-01-03	Death
119002	Yes		2017-02-25	Withdrawal from study	2017-05-27	Death
119003	Yes		2017-04-24	Adverse events	2017-06-23	Death
119004	Yes		2017-08-02	Clinical progression
119005	Yes		2017-09-16	Radiographic progression	2019-01-01	Death
119006	Yes		2017-11-01	Radiographic progression	2018-02-06	Death
119007	Yes		2017-12-14	Adverse events	2018-06-18	Death
119008	Yes		2017-12-20	Others	2020-05-26	Lost to follow up
120001	Yes		2015-12-22	Adverse events	2016-06-25	Death
120002	Yes		2016-02-20	Adverse events	2016-06-03	Death
120003	Yes		2016-08-22	Death	2016-12-19	Death
120004	Yes		2016-10-30	Death	2016-12-25	Death
120005	Yes		2017-09-29	Adverse events	2018-04-05	Lost to follow up
120006	Yes		2017-10-18	Death	2018-01-12	Death
120007	Yes		2017-10-21	Death	2018-03-20	Death
120008	Yes		2017-10-30	Adverse events	2018-03-24	Death
120009	Yes		2017-11-14	Adverse events	2019-03-16	Death
120010	Yes		2018-01-24	Adverse events	2018-07-13	Death
120011	Yes		2019-05-09	Adverse events	2019-10-09	Death
121001	Yes		2016-03-31	Radiographic progression	2016-07-03	Death
121002	Yes		2017-08-22	Adverse events	2017-11-03	Death
121003	Yes		2018-11-16	Adverse events	2019-02-15	Death
121004	Yes		2019-07-29	Radiographic progression	2019-09-27	Death
122001	Yes		2016-08-18	Withdrawal from study	2016-12-19	Death
122002	Yes		2016-12-12	Withdrawal from study	2017-06-30	Lost to follow up
122003	Yes		2016-12-29	Radiographic progression	2017-06-01	Lost to follow up
122004	Yes		2017-02-18	Adverse events	2017-04-17	Death
123001	Yes		2016-09-06	Adverse events	2016-10-27	Death
123002	Yes		2016-11-08	Withdrawal from study	2017-03-28	Death
123003	Yes		2017-10-20	Adverse events	2018-01-04	Death
124001	Yes		2016-08-02	Withdrawal from study	2017-03-30	Lost to follow up
124002	Yes		2016-09-23	Adverse events	2018-03-01	Lost to follow up
124003	Yes		2016-12-13	Adverse events	2017-12-12	Death
124004	Yes		2017-03-29	Withdrawal from study	2017-09-01	Lost to follow up
124005	Yes		2017-03-31	Adverse events	2017-08-02	Death
124006	Yes		2017-06-19	Adverse events	2018-11-03	Death
124007	Yes		2017-06-17	Clinical progression	2017-10-08	Lost to follow up
124008	Yes		2017-08-04	Death	2017-09-14	Death
124009	Yes		2017-11-05	Radiographic progression	2019-05-16	Death
126001	Yes		2016-09-03	Withdrawal from study	2020-05-20	Lost to follow up
126002	Yes		2016-09-03	Clinical progression	2020-05-20	Lost to follow up
126003	Yes		2016-11-02	Clinical progression	2020-05-20	Lost to follow up
126004	Yes		2017-02-21	Clinical progression	2020-05-20	Lost to follow up
126005	Yes		2017-03-08	Clinical progression	2017-05-11	Death
126006	Yes		2017-06-12	Withdrawal from study	2018-08-22	Lost to follow up
126007	Yes		2017-12-30	Radiographic progression	2020-05-20	Lost to follow up
126008	Yes		2018-11-12	Death	2019-01-10	Death
126009	Yes		2019-05-05
126010	Yes		2019-05-30	Radiographic progression
126011	Yes		2019-06-17	Adverse events	2019-10-05	Death
126012	Yes		2019-09-04	Adverse events	2020-01	Death
127001	Yes		2016-09-27	Adverse events	2017-01-11	Death
127002	Yes		2016-12-07	Adverse events	2017-08	Death
127003	Yes		2017-01-03	Radiographic progression	2017-04-28	Death
127004	Yes		2017-03-10	Death	2017-06-11	Death
127005	Yes		2017-07-07	Others	2017-12	Death
127006	Yes		2017-06-23	Withdrawal from study	2017-11-16	Death
127007	Yes		2017-08-19	Lost to follow up	2017-10	Death
127008	Yes		2017-10-18	Others	2020-05-25	Lost to follow up
127009	Yes			Others		Others
127010	Yes		2018-01-13	Withdrawal from study	2018-03-18	Death
127011	Yes		2018-05-28	Withdrawal from study	2020-05-25	Lost to follow up
127012	Yes		2019-03-01	Others	2019-05-16	Death
127013	Yes		2019-11-27	Death	2020-01-29	Death
129001	Yes		2016-09-07	Withdrawal from study	2017-07-10	Death
129002	Yes		2016-09-14	Withdrawal from study	2016-10-29	Death
129003	Yes		2016-09-21	Withdrawal from study	2017-01-30	Death
129004	Yes		2016-10-19	Adverse events	2017-04-07	Death
129005	Yes		2017-01-13	Withdrawal from study	2017-06-18	Death
129006	Yes		2017-01-20	Radiographic progression	2018-09-13	Lost to follow up
129007	Yes		2017-03-10	Clinical progression	2017-12-28	Lost to follow up
129008	Yes		2017-06-22	Withdrawal from study	2018-06	Death
129009	Yes			Withdrawal from study	2017-08-19	Death
129010	Yes		2017-07-28	Death	2017-08-18	Death
129011	Yes		2017-12-13	Withdrawal from study	2018-01-31	Death
129012	Yes		2018-01-18	Others
129013	Yes		2018-01-29	Withdrawal from study	2018-04-06	Death
129014	Yes		2018-03-20	Adverse events	2018-04-27	Death
129015	Yes		2018-03-22	Death	2018-08-02	Death
129016	Yes		2018-04-20	Others	2020-05-27	Lost to follow up
129017	Yes		2018-05-25	Death	2018-12-24	Death
129018	Yes		2018-06-27	Lost to follow up	2018-10-23	Lost to follow up
129019	Yes			Withdrawal from study	2018-08-22	Lost to follow up
129020	Yes		2018-07-17	Withdrawal from study	2020-05-25	Lost to follow up
129021	Yes		2018-09-03	Lost to follow up	2018-09-20	Lost to follow up
129022	Yes		2018-10-24	Death	2019-10	Death
129023	Yes		2018-11-30	Lost to follow up	2018-12-28	Lost to follow up
129024	Yes		2019-03-19	Adverse events	2019-05-31	Death
129025	Yes		2019-08-19	Death	2020-02-15	Death
130001	Yes		2017-09-27	Adverse events	2019-01-17	Death
130002	Yes		2017-10-20	Clinical progression	2018-05-27	Death
130003	Yes		2017-10-31	Lost to follow up	2017-12-06	Death
130004	Yes		2017-11-08	Lost to follow up	2018-02-09	Death
130005	Yes		2017-12-12	Lost to follow up	2019-03-27	Death
130006	Yes		2018-01-09	Radiographic progression	2018-07-15	Death
130007	Yes		2018-01-31	Adverse events	2018-03-24	Death
130008	Yes		2018-05-25	Lost to follow up	2018-12-28	Death
130009	Yes		2018-05-28	Withdrawal from study	2018-10-15	Death
130010	Yes		2018-06-29	Lost to follow up	2018-10-11	Death
130011	Yes		2018-12-05	Withdrawal from study	2019-03-20	Death
130012	Yes		2019-01-31	Withdrawal from study	2019-03-29	Death
130013	Yes		2019-10-28	Radiographic progression	2020-02-27	Lost to follow up
131001	Yes		2016-09-28	Withdrawal from study	2016-11-03	Death
131002	Yes		2016-12-06	Adverse events	2016-12-18	Death
131003	Yes		2016-12-13	Radiographic progression	2017-04-21	Death
131004	Yes		2016-12-28	Clinical progression	2017-02-22	Death
131005	Yes		2017-01-13	Clinical progression	2017-02-12	Death
131006	Yes		2017-01-17	Radiographic progression	2017-04-25	Death
131007	Yes		2017-03-01	Death	2017-03-23	Death
131008	Yes		2017-04-09	Withdrawal from study	2017-08-07	Death
131009	Yes		2017-04-11	Radiographic progression	2018-03-28	Death
131010	Yes		2017-04-19	Radiographic progression	2017-09-15	Death
131011	Yes		2017-04-21	Radiographic progression	2017-07-16	Death
131012	Yes		2017-05-10	Adverse events	2017-06-03	Death
131013	Yes		2017-06-26	Radiographic progression	2017-08-12	Death
131014	Yes		2017-07-13	Adverse events	2017-11-19	Death
131015	Yes		2017-08-14	Radiographic progression	2018-02-12	Death
131016	Yes		2017-09-08	Withdrawal from study	2018-03-22	Death
131017	Yes		2017-09-11	Adverse events	2019-12-13	Death
131018	Yes		2017-09-11	Clinical progression	2018-02-01	Death
131019	Yes		2017-10-28	Withdrawal from study	2017-11-29	Death
131020	Yes		2017-12-01	Clinical progression	2018-04-02	Death
131021	Yes		2017-12-20	Adverse events	2018-02-03	Death
131022	Yes		2018-01-31	Clinical progression	2018-04-08	Death
131023	Yes		2018-02-28	Radiographic progression	2018-06-09	Death
131024	Yes		2019-04-30	Clinical progression	2020-01-16	Lost to follow up
131025	Yes		2019-06-17	Adverse events
132001	Yes		2017-04-15	Others	2018-09-22	Death
132002	Yes		2017-06-14	Withdrawal from study	2017-09-23	Death
132003	Yes		2017-09-30	Death	2017-12-05	Death
132004	Yes		2017-11-17	Withdrawal from study	2018-07-19	Death
132005	Yes		2017-11-20	Lost to follow up	2018-03-12	Lost to follow up
132006	Yes		2017-11-23	Others	2018-02-24	Death
132007	Yes		2017-11-23	Clinical progression	2018-03-09	Death
133001	Yes		2016-10-17	Clinical progression
133002	Yes		2016-12-24	Adverse events	2017-08	Death
133003	Yes		2016-12-30	Death	2017-02-14	Death
133004	Yes		2017-06-06	Others	2017-12-13	Death
133005	Yes		2018-01-19	Adverse events	2019-01-06	Death
133006	Yes		2018-01-22	Adverse events	2018-03-06	Death
133007	Yes		2018-05-18	Death	2018-07-03	Death
133008	Yes		2018-06-01	Withdrawal from study	2018-09-13	Lost to follow up
133009	Yes		2018-07-20	Withdrawal from study	2018-09-08	Death
133010	Yes		2018-12-31	Withdrawal from study	2019-02-16	Death
133011	Yes		2019-02-19	Adverse events	2019-05-13	Death
133012	Yes		2019-03-29	Withdrawal from study	2020-03	Death
134001	Yes		2016-10-01	Adverse events	2017-03	Death
134002	Yes		2016-10-02	Clinical progression	2017-06	Death
134003	Yes		2016-10-11	Others	2016	Others
134004	Yes		2016-10-14	Withdrawal from study	2016-12-01	Death
134005	Yes		2016-11-05	Withdrawal from study	2017-03-07	Death
134006	Yes		2016-12-14	Lost to follow up	2017-01-16	Lost to follow up
134007	Yes		2016-12-28	Clinical progression	2017-07-27	Lost to follow up
134008	Yes		2017-01-14	Clinical progression	2017-03-26	Death
134009	Yes		2017-03-17	Clinical progression	2017-05-03	Death
134010	Yes		2017-04-29	Death	2017-05-25	Death
134011	Yes		2017-06-10	Radiographic progression	2017-11-20	Death
134012	Yes		2017-07-11	Withdrawal from study	2018-08-07	Death
134013	Yes		2017-07-12	Adverse events	2017-08-20	Death
134014	Yes		2017-08-02	Lost to follow up	2017-08-29	Lost to follow up
134015	Yes		2017-08-04	Death	2017-08-12	Death
134016	Yes		2017-08-16	Withdrawal from study	2017-09	Death
134017	Yes		2017-08-25	Withdrawal from study	2017-12-21	Others
134018	Yes		2017-09-12	Radiographic progression	2017-11-13	Others
134019	Yes		2017-11-06	Radiographic progression	2018-08-15	Death
134020	Yes		2017-11-16	Adverse events	2018-07-26	Others
134021	Yes		2017-11-18	Radiographic progression	2018-04-01	Death
134022	Yes		2017-12-29	Radiographic progression	2018-04-01	Death
134023	Yes		2018-01-22	Radiographic progression	2018-05-14	Death
134024	Yes		2018-01-27	Radiographic progression	2018-11-28	Death
134025	Yes		2018-03-17	Adverse events	2018-03-20	Others
134026	Yes		2018-11-03	Radiographic progression	2019-07	Death
136001	Yes		2017-01-04	Others	2017-06-16	Death
136002	Yes		2017-01-20	Radiographic progression	2017-06-26	Death
136003	Yes		2017-03-13	Death	2018-07-02	Death
136004	Yes		2017-04-26	Lost to follow up	2017	Death
136005	Yes		2017-04-30	Withdrawal from study	2017-10-20	Death
136006	Yes		2017-06-01	Others	2018-07-18	Death
136007	Yes		2017-06-17	Others	2017-10-14	Death
136008	Yes		2017-06-17	Withdrawal from study	2017-08-24	Death
136009	Yes		2017-10-24	Lost to follow up	2018-01-15	Lost to follow up
136010	Yes		2017-12-21	Withdrawal from study	2018-08-29	Death
136011	Yes		2018-05-25	Withdrawal from study	2018-11-30	Death
136012	Yes		2018-08-23	Death	2018-09-14	Death
137001	Yes		2017-04-07	Adverse events	2017-05-13	Others
138001	Yes		2017-01-21	Withdrawal from study	2018-07	Death
138002	Yes		2017-03-29	Radiographic progression
139001	Yes		2017-03-03	Adverse events	2017-11-21	Death
139002	Yes		2017-09-28	Radiographic progression	2018-04-09	Death
139003	Yes		2017-10-26	Others	2018-04-20	Death
139004	Yes		2018-01-16	Adverse events	2018-04-12	Death
139005	Yes		2018-02-27	Clinical progression	2018-11	Death
139006	Yes		2018-09-17	Radiographic progression	2018-10-22	Death
140001	Yes		2016-12-23	Adverse events	2017-03-14	Death
140002	Yes		2017-07-29	Others	2018-11-30	Death
140003	Yes		2017-08-11	Clinical progression	2017-10-10	Death
140004	Yes		2017-08-25	Withdrawal from study	2018-03-09	Lost to follow up
140005	Yes		2017-09-05	Withdrawal from study	2018-03-05	Death
140006	Yes		2017-10-31	Clinical progression	2017-12-27	Death
140007	Yes		2017-11-28	Withdrawal from study	2018-03-09	Lost to follow up
141001	Yes		2017-10-23	Withdrawal from study	2018-02-27	Death
142001	Yes		2017-03-03	Adverse events	2017-09-18	Death
142002	Yes		2017-03-07	Radiographic progression	2017-05-29	Death
142003	Yes		2017-03-13	Adverse events	2017-06-12	Death
142004	Yes		2017-05-15	Withdrawal from study	2018-01-04	Death
142005	Yes		2017-05-25	Adverse events	2017-08-02	Death
142006	Yes		2017-10-23	Adverse events	2018-03-29	Death
142007	Yes		2018-02-22	Adverse events	2018-09-20	Death
142008	Yes		2018-03-30	Withdrawal from study	2018-07-15	Death
142009	Yes		2018-08-10	Radiographic progression	2019-05-30	Death
142010	Yes		2018-08-16	Withdrawal from study	2018-12-11	Lost to follow up
144001	Yes		2017-03-06	Adverse events	2017-04-26	Death
144002	Yes		2017-03-11	Death	2017-04-21	Death
144003	Yes		2017-03-14	Withdrawal from study	2017-08-17	Death
144004	Yes		2017-04-08	Others	2017-07-02	Death
144005	Yes		2017-10-09	Radiographic progression	2018-07-28	Death
144006	Yes		2018-04-27	Clinical progression	2019-01-29	Death
144007	Yes		2018-11-18	Adverse events	2018-12-10	Death
145001	Yes		2017-03-10	Others	2019-09-04	Death
145002	Yes		2017-03-28	Death	2017-05-11	Death
145003	Yes		2017-04-10	Others	2017-07	Death
145004	Yes		2017-05-10	Radiographic progression	2017-10-23	Death
145005	Yes		2017-05-24	Death	2017-09-03	Death
145006	Yes		2017-06-30	Adverse events	2018-01-19	Death
145007	Yes		2017-07-02	Death	2018-01-24	Death
145008	Yes		2017-07-05	Death	2017-08-15	Death
145009	Yes		2017-08-23	Withdrawal from study	2017-10-18	Death
145010	Yes		2017-10-23	Death	2017-12-20	Death
145011	Yes		2018-01-29	Radiographic progression	2018-04-19	Death
145012	Yes		2018-04-23	Adverse events	2018-07-05	Death
145013	Yes		2018-05-03	Radiographic progression	2019-04-13	Death
146001	Yes		2017-04-19	Death	2017-05-12	Death
146002	Yes		2017-04-26	Withdrawal from study	2017-06-19	Death
146003	Yes		2017-06-24	Withdrawal from study	2017-10-21	Death
146004	Yes		2017-08-12	Withdrawal from study	2017-11-07	Death
146005	Yes		2017-08-23	Lost to follow up	2017-11-02	Lost to follow up
146006	Yes		2017-09-22	Radiographic progression	2018-05-30	Death
146007	Yes		2017-09-22	Withdrawal from study	2018-01-16	Death
146008	Yes		2017-09-22	Adverse events	2018-04-27	Death
146009	Yes		2017-10-12	Death	2017-12-28	Death
146010	Yes		2017-10-13	Adverse events
146011	Yes		2017-12-13	Death	2018-01-18	Death
146012	Yes		2018-01-12	Death	2018-02-23	Death
147001	Yes		2017-03-31	Withdrawal from study	2017-10-15	Death
147002	Yes		2017-03-31	Withdrawal from study	2020-05-26	Lost to follow up
147003	Yes		2017-03-31	Withdrawal from study	2017-05-12	Death
147004	Yes		2017-04-13	Withdrawal from study	2020-05-26	Lost to follow up
147005	Yes		2017-04-21	Withdrawal from study	2017-08-25	Death
147006	Yes		2017-06-19	Clinical progression	2017-10-23	Death
147007	Yes		2017-06-19	Lost to follow up	2020-05-26	Lost to follow up
147008	Yes		2017-06-25	Adverse events	2020-05-26	Lost to follow up
147009	Yes		2017-07-10	Adverse events	2018-09	Death
147010	Yes		2017-08-01	Death	2020-02-14	Death
147011	Yes		2017-08-02	Lost to follow up	2020-05-26	Lost to follow up
147012	Yes		2017-08-08	Others		Death
147013	Yes		2017-08-23	Lost to follow up	2018-08-11	Death
147014	Yes		2017-09-14	Clinical progression	2020-05-26	Lost to follow up
147015	Yes		2017-09-15	Lost to follow up	2020-05-26	Lost to follow up
147016	Yes		2017-09-15	Adverse events	2018-07-20	Death
147017	Yes		2017-10-26	Lost to follow up	2020-05-26	Lost to follow up
147018	Yes		2017-12-25	Lost to follow up	2020-05-26	Lost to follow up
147019	Yes		2017-12-25	Lost to follow up	2020-05-26	Lost to follow up
147020	Yes		2017-12-29	Radiographic progression	2020-05-26	Lost to follow up
147021	Yes		2017-12-29	Radiographic progression	2020-05-26	Lost to follow up
147022	Yes		2017-12-31	Radiographic progression		Death
147023	Yes		2018-01-02	Adverse events	2018-02-11	Death
147024	Yes		2018-03-09	Radiographic progression	2019-04-16	Death
148001	Yes		2017-06-02	Death	2017-10-28	Death
148002	Yes		2018-03-06	Clinical progression	2018-06-29	Others
149001	Yes		2017-05-31	Withdrawal from study	2020-05-20	Lost to follow up
149002	Yes		2017-07-21	Withdrawal from study	2018-08-23	Lost to follow up
149003	Yes		2017-07-28	Adverse events	2018-08-23	Lost to follow up
149004	Yes		2017-08-01	Radiographic progression	2017-10-17	Death
149005	Yes		2017-08-14	Withdrawal from study	2017-10-29	Death
149006	Yes		2017-08-16	Radiographic progression	2017-11-12	Death
149007	Yes		2017-10-26	Withdrawal from study	2020-05-20	Lost to follow up
149008	Yes		2018-01-23	Withdrawal from study	2018-05-19	Death
149009	Yes		2018-02-08	Radiographic progression	2020-05-20	Lost to follow up
149010	Yes		2018-04-19	Withdrawal from study	2018-08-23	Lost to follow up
150001	Yes		2017-10-18	Adverse events	2018-02-05	Lost to follow up
150002	Yes		2017-11-29	Radiographic progression	2018-03-12	Death
150003	Yes		2017-12-27	Withdrawal from study	2018-01-27	Death
150004	Yes		2018-05-03	Radiographic progression
151001	Yes		2017-08-11	Radiographic progression	2018-06-29	Death
151002	Yes		2017-08-31	Adverse events	2017-09-29	Death
151003	Yes		2017-09-04	Death	2017-11-09	Death
151004	Yes		2017-11-09	Adverse events	2018-02-02	Death
151005	Yes		2017-11-16	Adverse events	2018-05-24	Death
151006	Yes		2017-12-12	Radiographic progression	2019-09-13	Death
151007	Yes		2017-12-14	Adverse events	2018-05-24	Death
151008	Yes		2018-03-26	Lost to follow up	2020-05-29	Lost to follow up
151009	Yes		2018-04-11	Adverse events	2018	Death
151010	Yes		2018-05-29	Death	2018-06-30	Death
151011	Yes		2018-06-01	Radiographic progression	2019-05-09	Death
151012	Yes		2018-06-05	Adverse events	2019-01-07	Death
151013	Yes		2018-11-15	Radiographic progression	2020-05-03	Death
151014	Yes		2019-05-21	Adverse events	2020-03-01	Death
151015	Yes		2019-07-31	Death	2019-09-01	Death
153001	Yes		2018-06-13	Radiographic progression	2019-01-26	Death
154001	Yes		2017-09-22	Death	2017-10-23	Death
154002	Yes		2017-11-11	Clinical progression	2019-01-24	Death
154003	Yes		2019-01-11	Adverse events	2019-12	Death
154004	Yes		2019-06-27	Clinical progression	2020-03-21	Death
155001	Yes		2017-09-09	Death	2017-09-24	Death
155002	Yes		2017-11-15	Withdrawal from study	2018-10-16	Death
155003	Yes		2018-01-24	Adverse events	2019-02-28	Lost to follow up
155004	Yes		2018-03-02	Withdrawal from study	2018-11-01	Lost to follow up
155005	Yes		2018-03-12	Adverse events	2018-05-24	Death
156001	Yes		2017-09-29	Adverse events	2017-10-09	Death
156002	Yes		2017-10-02	Clinical progression	2019-02-26	Death
156003	Yes		2017-12-07	Adverse events	2018-03-04	Death
156004	Yes		2018-02-03	Clinical progression	2018-10-15	Death
156005	Yes		2018-04-25	Adverse events	2018-06-27	Death
156006	Yes		2018-05-04	Death	2018-10-25	Death
156007	Yes		2018-05-06	Clinical progression	2019-05-18	Death
156008	Yes		2018-10-21	Withdrawal from study	2019-01	Death
156009	Yes		2018-10-27
156010	Yes		2019-01-27	Withdrawal from study	2019-12-25	Death
156011	Yes		2019-02-01	Clinical progression	2020-03-04	Death
156012	Yes		2019-06-21	Others	2020-04-18	Death
156013	Yes		2019-07-02	Clinical progression	2019-10-10	Death
156014	Yes		2019-08-23	Adverse events	2020-01-10	Death
157001	Yes		2017-11-24	Adverse events	2018-01-17	Death
157002	Yes		2018-01-24	Death	2018-05-02	Death
157003	Yes		2018-02-24	Others	2018-08-02	Death
157004	Yes		2018-03-09	Radiographic progression
157005	Yes		2018-03-14	Clinical progression	2018-04-25	Death
158001	Yes		2018-01-04	Clinical progression	2018-02-10	Death
158002	Yes		2018-02-28	Adverse events	2018-04-06	Death
158003	Yes		2018-07-10	Radiographic progression	2020-05-29	Lost to follow up
158004	Yes		2019-04-18	Adverse events	2020-05-29	Lost to follow up
158005	Yes		2019-05-13	Death	2019-07-15	Death
159001	Yes		2017-11-30	Adverse events	2018-02-06	Death
159002	Yes		2018-01-12	Adverse events	2018-02-10	Death
159003	Yes		2018-12-27	Adverse events	2020-05-29	Lost to follow up
159004	Yes		2019-01-11	Adverse events	2019-04-18	Death
160001	Yes		2019-07-27	Clinical progression	2019-08-23	Death
160002	Yes		2019-08-01	Radiographic progression	2020-05-18	Death
161001	Yes		2017-12-07	Others	2018	Death
161002	Yes		2018-03-08	Withdrawal from study	2018-05-12	Death
[truncated: 82 more rows]

## Sheet: Tumor
Patient ID	Clinical stage	Extragastric metastasis	Number of organs involved in metastasis	Prior gastrectomy
001001	IV	Yes	<=2	Yes
001002	IV	Yes	>2	Yes
001003	IV	Yes	<=2	Yes
001004	IV	Yes	<=2	Yes
001005	IV	Yes	<=2	Yes
001006	IV	Yes	>2	Yes
001007	IV	Yes	<=2	Yes
001008	IV	Yes	<=2	Yes
001009	IV	Yes	<=2	Yes
001010	IV	Yes	<=2	Yes
001011	IV	Yes	<=2	Yes
001012	IV	Yes	<=2	Yes
001013	IV	Yes	>2	Yes
001014	IV	Yes	<=2	Yes
001016	IV	Yes	<=2	Yes
001018	IV	Yes	>2	Yes
001019	IV	Yes	>2	Yes
001020	IV	Yes	>2	Yes
001021	IV	Yes	>2	Yes
001022	IV	Yes	>2	Yes
001023	IV	Yes	<=2	Yes
001024	IV	Yes	>2	Yes
001026	IV	Yes	>2	Yes
001027	IV	Yes	<=2	Yes
001028	IV	Yes	>2	Yes
001030	IV	Yes	<=2	Yes
001031	IV	Yes	>2	Yes
002001	IV	Yes	>2	Yes
002002	IV	Yes	<=2	Yes
002004	IV	Yes	<=2	Yes
002006	IV	Yes	>2	Yes
002008	IV	Yes	>2	Yes
002009	IV	Yes	>2	Yes
002010	IV	Yes	<=2	Yes
002011	IV	Yes	>2	Yes
002012	IV	Yes	<=2	Yes
002013	IV	Yes	<=2	Yes
002014	IV	Yes	>2	Yes
002015	IV	Yes	<=2	Yes
002016	IV	Yes	<=2	Yes
002017	IV	Yes	>2	Yes
002018	IV	Yes	<=2	Yes
002020	IV	Yes	>2	Yes
002021	IV	Yes	<=2	Yes
002022	IV	Yes	<=2	Yes
002023	IV	Yes	<=2	Yes
002024	IV	Yes	<=2	Yes
002026	IV	Yes	<=2	Yes
002028	IV	Yes	<=2	Yes
002029	IV	Yes	<=2	Yes
002030	IV	Yes	<=2	Yes
002031	IV	Yes	<=2	Yes
002032	III	Yes	<=2	Yes
002033	IV	Yes	<=2	Yes
002036	IV	Yes	<=2	Yes
002038	IV	Yes	>2	Yes
002040	IV	Yes	<=2	Yes
002041	IV	Yes	>2	Yes
002042	IV	Yes	<=2	Yes
002043	IV	Yes	>2	Yes
002044	IV	Yes	<=2	Yes
003001	IV	Yes	<=2	Yes
003002	IV	Yes	<=2	Yes
003003	IV	Yes	<=2	Yes
003004	IV	Yes	<=2	Yes
003005	IV	Yes	<=2	Yes
003006	IV	Yes	<=2	Yes
003007	IV	Yes	<=2	Yes
003008	IV	Yes	>2	Yes
003009	IV	Yes	>2	Yes
003010	IV	Yes	<=2	Yes
003011	IV	Yes	<=2	Yes
003014	IV	Yes	<=2	Yes
003015	IV	Yes	<=2	Yes
003016	IV	Yes	<=2	Yes
003017	IV	Yes	<=2	Yes
003018	IV	Yes	<=2	Yes
003019	IV	Yes	<=2	Yes
003021	IV	Yes	>2	Yes
003022	IV	Yes	<=2	Yes
003023	IV	Yes	<=2	Yes
003024	IV	Yes	<=2	Yes
004001	IV	Yes	<=2	Yes
004003	IV	Yes	<=2	Yes
004004	IV	Yes	<=2	Yes
004005	IV	Yes	>2	Yes
004006	IV	Yes	<=2	Yes
004007	IV	Yes	<=2	Yes
005001	IV	Yes	<=2	Yes
005002	IV	Yes	>2	Yes
007001	IV	Yes	<=2	Yes
007002	IV	Yes	>2	Yes
007004	IV	Yes	>2	Yes
007005	IV	Yes	>2	Yes
008001	IV	Yes	<=2	Yes
009002	IV	Yes	<=2	Yes
009003	IV	Yes	<=2	Yes
009004	IV	Yes	<=2	Yes
009006	IV	Yes	<=2	Yes
009007	III	No		Yes
009009	IV	Yes	<=2	Yes
009010	IV	Yes	<=2	Yes
009011	IV	Yes	>2	Yes
009014	IV	Yes	<=2	Yes
010001	IV	Yes	<=2	Yes
011001	IV	Yes	<=2	Yes
011002	IV	Yes	<=2	Yes
011004	IV	Yes	<=2	Yes
011005	IV	Yes	<=2	Yes
011006	IV	Yes	<=2	Yes
011008	IV	Yes	>2	Yes
011010	IV	Yes	>2	Yes
011011	IV	Yes	<=2	Yes
011012	IV	Yes	>2	Yes
011013	IV	Yes	<=2	Yes
012001	IV	Yes	<=2	Yes
012003	IV	Yes	>2	Yes
012004	IV	Yes	<=2	Yes
012005	IV	Yes	<=2	Yes
014001	IV	Yes	>2	Yes
014002	IV	Yes	<=2	Yes
014003	IV	Yes	>2	Yes
014004	IV	Yes	>2	Yes
014005	IV	Yes	>2	Yes
014006	IV	Yes	<=2	Yes
014007	IV	Yes	<=2	Yes
014008	IV	Yes	<=2	Yes
014010	IV	Yes	<=2	Yes
014011	IV	Yes	<=2	Yes
014012	IV	Yes	<=2	Yes
014013	IV	Yes	>2	Yes
014014	IV	Yes	>2	Yes
015001	IV	Yes	<=2	Yes
015002	IV	Yes	>2	Yes
015003	IV	Yes	<=2	Yes
015005	IV	Yes	<=2	Yes
015006	IV	Yes	<=2	Yes
015007	IV	Yes	<=2	Yes
016001	IV	Yes	>2	Yes
016002	IV	Yes	<=2	Yes
016003	IV	Yes	<=2	Yes
016004	III	Yes	<=2	Yes
016005	IV	Yes	<=2	Yes
016007	IV	Yes	<=2	Yes
016008	IV	Yes	<=2	Yes
016009	IV	Yes	<=2	Yes
016010	IV	Yes	<=2	Yes
016012	IV	Yes	<=2	Yes
016013	IV	Yes	<=2	Yes
016014	IV	Yes	<=2	Yes
016017	IV	Yes	<=2	Yes
016018	IV	Yes	<=2	Yes
016022	IV	Yes	<=2	Yes
016023	IV	Yes	<=2	Yes
016024	IV	Yes	<=2	Yes
016025	IV	Yes	<=2	Yes
016026	IV	Yes	>2	Yes
016029	IV	Yes	<=2	Yes
016030	IV	Yes	>2	Yes
016031	IV	Yes	<=2	Yes
016033	IV	Yes	>2	Yes
016034	III	Yes	>2	Yes
016035	IV	Yes	<=2	Yes
016036	IV	Yes	<=2	Yes
016037	IV	Yes	>2	Yes
016038	IV	Yes	<=2	Yes
016039	IV	Yes	<=2	Yes
016040	IV	Yes	>2	Yes
016041	IV	Yes	<=2	Yes
016042	IV	Yes	<=2	Yes
016044	IV	Yes	>2	Yes
016045	IV	Yes	<=2	Yes
016047	IV	Yes	>2	Yes
016049	IV	Yes	>2	Yes
016050	IV	Yes	<=2	Yes
016051	IV	Yes	>2	Yes
016052	IV	Yes	<=2	Yes
016053	IV	Yes	>2	Yes
016055	IV	Yes	<=2	Yes
016058	IV	Yes	<=2	Yes
016059	IV	Yes	<=2	Yes
016061	IV	Yes	<=2	Yes
016062	IV	Yes	>2	Yes
016064	IV	Yes	>2	Yes
016066	IV	Yes	<=2	Yes
017002	IV	Yes	<=2	Yes
017003	III	Yes	<=2	Yes
017004	IV	Yes	>2	Yes
017007	IV	Yes	>2	Yes
017008	III	Yes	<=2	Yes
017009	IV	Yes	<=2	Yes
017012	III	Yes	<=2	Yes
018001	IV	Yes	<=2	Yes
018002	IV	Yes	<=2	Yes
019001	IV	Yes	>2	Yes
019002	IV	Yes	<=2	Yes
019003	IV	Yes	>2	Yes
019004	IV	Yes	>2	Yes
019005	IV	Yes	<=2	Yes
019006	IV	Yes	>2	Yes
019007	IV	Yes	<=2	Yes
019008	IV	Yes	<=2	Yes
019009	IV	Yes	<=2	Yes
019010	IV	Yes	<=2	Yes
019011	IV	Yes	<=2	Yes
019012	IV	Yes	<=2	Yes
019013	IV	Yes	<=2	Yes
019014	IV	Yes	<=2	Yes
019015	IV	Yes	<=2	Yes
019016	IV	Yes	<=2	Yes
019018	IV	Yes	>2	Yes
019019	IV	Yes	<=2	Yes
019020	IV	Yes	<=2	Yes
019021	IV	Yes	<=2	Yes
019023	IV	Yes	>2	Yes
020001	IV	Yes	>2	Yes
020002	IV	Yes	<=2	Yes
020003	IV	Yes	>2	Yes
020004	IV	Yes	<=2	Yes
020005	IV	Yes	>2	Yes
020006	IV	Yes	<=2	Yes
020010	IV	Yes	>2	Yes
020011	IV	Yes	>2	Yes
020012	IV	Yes	<=2	Yes
020013	IV	Yes	<=2	Yes
020019	IV	Yes	<=2	Yes
021001	IV	Yes	>2	Yes
021002	IV	Yes	<=2	Yes
021003	IV	Yes	>2	Yes
021005	IV	Yes	<=2	Yes
021006	IV	Yes	>2	Yes
021007	IV	Yes	<=2	Yes
021008	IV	Yes	>2	Yes
021009	IV	Yes	>2	Yes
021013	IV	Yes	>2	Yes
021014	IV	Yes	>2	Yes
021015	IV	Yes	<=2	Yes
021016	IV	Yes	>2	Yes
021017	IV	Yes	>2	Yes
021019	IV	Yes	<=2	Yes
021022	IV	Yes	<=2	Yes
021023	IV	Yes	>2	Yes
021024	IV	Yes	>2	Yes
021025	IV	Yes	<=2	Yes
021026	IV	Yes	>2	Yes
021027	IV	Yes	<=2	Yes
021028	IV	Yes	<=2	Yes
021029	IV	Yes	<=2	Yes
022002	IV	Yes	<=2	Yes
022003	IV	Yes	<=2	Yes
022004	IV	Yes	<=2	Yes
022006	IV	Yes	>2	Yes
022007	IV	Yes	<=2	Yes
022008	III	Yes	<=2	Yes
022009	IV	Yes	>2	Yes
022010	IV	Yes	<=2	Yes
022011	IV	Yes	<=2	Yes
023001	IV	Yes	>2	Yes
023002	IV	Yes	>2	Yes
023004	IV	Yes	<=2	Yes
023005	III	Yes	<=2	Yes
023006	IV	Yes	<=2	Yes
023008	IV	Yes	<=2	Yes
023009	IV	Yes	<=2	Yes
023011	IV	Yes	<=2	Yes
023012	IV	Yes	<=2	Yes
023013	IV	Yes	>2	Yes
023014	IV	Yes	<=2	Yes
024001	IV	Yes	<=2	Yes
024003	IV	Yes	<=2	Yes
024004	IV	Yes	<=2	Yes
024005	IV	Yes	<=2	Yes
024006	IV	Yes	<=2	Yes
024007	IV	Yes	<=2	Yes
024008	IV	Yes	<=2	Yes
024009	IV	Yes	>2	Yes
024011	IV	Yes	<=2	Yes
024012	IV	Yes	<=2	Yes
024013	IV	Yes	<=2	Yes
024014	IV	Yes	<=2	Yes
024015	IV	Yes	<=2	Yes
024017	IV	Yes	>2	Yes
024018	IV	Yes	<=2	Yes
024019	IV	Yes	>2	Yes
024020	IV	Yes	<=2	Yes
024021	IV	Yes	>2	Yes
024022	IV	Yes	<=2	Yes
024023	IV	Yes	<=2	Yes
024024	IV	Yes	<=2	Yes
024025	IV	Yes	>2	Yes
024026	IV	Yes	>2	Yes
024027	IV	Yes	<=2	Yes
024029	IV	Yes	<=2	Yes
024030	IV	Yes	>2	Yes
024031	IV	Yes	<=2	Yes
025002	IV	Yes	<=2	Yes
025003	IV	Yes	<=2	Yes
025004	IV	Yes	<=2	Yes
025005	IV	Yes	>2	Yes
025006	IV	Yes	>2	Yes
025007	IV	Yes	<=2	Yes
025009	IV	Yes	>2	Yes
025010	IV	Yes	<=2	Yes
025011	IV	Yes	<=2	Yes
026001	IV	Yes	<=2	Yes
026002	IV	Yes	<=2	Yes
027002	IV	Yes	>2	Yes
027004	IV	Yes	>2	Yes
027005	IV	Yes	<=2	Yes
028001	IV	Yes	<=2	Yes
028002	IV	Yes	<=2	Yes
028004	IV	Yes	<=2	Yes
028007	IV	Yes	<=2	Yes
028009	IV	Yes	<=2	Yes
028010	IV	Yes	<=2	Yes
028012	IV	Yes	<=2	Yes
028014	IV	Yes	<=2	Yes
028015	IV	Yes	>2	Yes
028019	IV	Yes	>2	Yes
028020	IV	Yes	<=2	Yes
028021	IV	Yes	>2	Yes
029001	IV	Yes	>2	Yes
029002	IV	Yes	<=2	Yes
029003	IV	Yes	<=2	Yes
029004	IV	Yes	<=2	Yes
029005	IV	Yes	>2	Yes
029006	IV	Yes	>2	Yes
029007	IV	Yes	<=2	Yes
029008	IV	Yes	<=2	Yes
029009	III	Yes	<=2	Yes
031001	IV	Yes	<=2	Yes
031003	IV	Yes	<=2	Yes
031005	IV	Yes	<=2	Yes
031006	IV	Yes	<=2	Yes
031007	IV	Yes	<=2	Yes
031008	IV	Yes	>2	Yes
031010	IV	Yes	<=2	Yes
031011	IV	Yes	<=2	Yes
031012	IV	Yes	<=2	Yes
031013	IV	Yes	>2	Yes
031015	IV	Yes	>2	Yes
031016	IV	Yes	>2	Yes
031019	IV	Yes	<=2	Yes
032001	IV	Yes	<=2	Yes
032002	IV	Yes	<=2	Yes
032004	IV	Yes	<=2	Yes
032005	IV	Yes	<=2	Yes
032006	IV	Yes	>2	Yes
032007	IV	Yes	>2	Yes
032009	IV	Yes	>2	Yes
033001	IV	Yes	>2	Yes
033003	IV	Yes	>2	Yes
034001	IV	Yes	>2	Yes
034003	IV	Yes	>2	Yes
034005	IV	Yes	>2	Yes
034006	IV	Yes	>2	Yes
034008	IV	Yes	>2	Yes
034010	IV	Yes	<=2	Yes
035001	IV	Yes	<=2	Yes
035002	IV	Yes	>2	Yes
035004	IV	Yes	>2	Yes
035005	IV	Yes	<=2	Yes
035008	IV	Yes	<=2	Yes
035009	IV	Yes	>2	Yes
035010	IV	Yes	<=2	Yes
035011	IV	Yes	<=2	Yes
035012	IV	Yes	>2	Yes
035014	IV	Yes	<=2	Yes
035015	IV	Yes	>2	Yes
035016	IV	Yes	<=2	Yes
035017	IV	Yes	<=2	Yes
036001	IV	Yes	<=2	Yes
036002	IV	Yes	<=2	Yes
036003	IV	Yes	<=2	Yes
036004	IV	Yes	>2	Yes
036005	IV	Yes	<=2	Yes
036006	IV	Yes	>2	Yes
036007	IV	Yes	<=2	Yes
036008	IV	Yes	<=2	Yes
036009	IV	Yes	<=2	Yes
036010	IV	Yes	<=2	Yes
036011	IV	Yes	<=2	Yes
036013	IV	Yes	<=2	Yes
036014	IV	Yes	>2	Yes
036015	IV	Yes	<=2	Yes
036016	IV	Yes	<=2	Yes
037001	IV	Yes	<=2	Yes
037002	IV	Yes	<=2	Yes
037004	IV	Yes	<=2	Yes
038001	IV	Yes	>2	Yes
038003	IV	Yes	<=2	Yes
038004	IV	Yes	<=2	Yes
039002	IV	Yes	<=2	Yes
039004	IV	Yes	<=2	Yes
039007	IV	Yes	<=2	Yes
039008	IV	Yes	<=2	Yes
039009	IV	Yes	<=2	Yes
039010	IV	Yes	>2	Yes
039011	IV	Yes	<=2	Yes
039012	IV	Yes	<=2	Yes
039013	IV	Yes	<=2	Yes
039018	IV	Yes	>2	Yes
039019	IV	Yes	<=2	Yes
039021	IV	Yes	<=2	Yes
039023	IV	Yes	<=2	Yes
039024	IV	Yes	<=2	Yes
039025	IV	Yes	<=2	Yes
040001	IV	Yes	<=2	Yes
040002	IV	Yes	<=2	Yes
040005	IV	Yes	<=2	Yes
040006	IV	Yes	<=2	Yes
040008	IV	Yes	>2	Yes
042001	IV	Yes	<=2	Yes
042005	IV	Yes	<=2	Yes
042006	IV	Yes	>2	Yes
042007	IV	Yes	<=2	Yes
042008	IV	Yes	<=2	Yes
042010	IV	Yes	<=2	Yes
042011	IV	Yes	<=2	Yes
042012	IV	Yes	<=2	Yes
042013	IV	Yes	<=2	Yes
043001	IV	Yes	<=2	Yes
043002	IV	Yes	<=2	Yes
043003	IV	Yes	<=2	Yes
043004	IV	Yes	<=2	Yes
043005	IV	Yes	>2	Yes
043006	IV	Yes	<=2	Yes
043007	IV	Yes	>2	Yes
043008	IV	Yes	<=2	Yes
043009	IV	Yes	<=2	Yes
043010	IV	Yes	>2	Yes
043011	IV	Yes	<=2	Yes
043013	IV	Yes	<=2	Yes
043014	IV	Yes	<=2	Yes
044001	IV	Yes	>2	Yes
044002	IV	Yes	<=2	Yes
044003	IV	Yes	<=2	Yes
044004	IV	Yes	>2	Yes
044005	III	No		Yes
044008	IV	Yes	<=2	Yes
044009	IV	Yes	<=2	Yes
044010	III	Yes	<=2	Yes
044011	IV	Yes	<=2	Yes
044012	IV	Yes	>2	Yes
044013	IV	Yes	<=2	Yes
044014	IV	Yes	<=2	Yes
044015	IV	Yes	>2	Yes
044016	IV	Yes	<=2	Yes
044019	IV	Yes	<=2	Yes
044020	IV	Yes	<=2	Yes
044021	III	No		Yes
044023	IV	Yes	<=2	Yes
044024	IV	Yes	<=2	Yes
044025	IV	Yes	<=2	Yes
044026	IV	Yes	<=2	Yes
044028	IV	Yes	<=2	Yes
044029	IV	Yes	<=2	Yes
044031	IV	Yes	<=2	Yes
044033	IV	Yes	>2	Yes
044034	IV	Yes	<=2	Yes
044035	IV	Yes	<=2	Yes
044036	IV	Yes	<=2	Yes
044038	IV	Yes	<=2	Yes
045002	IV	Yes	>2	Yes
045003	IV	Yes	<=2	Yes
045004	IV	Yes	<=2	Yes
045005	IV	Yes	<=2	Yes
045006	IV	Yes	>2	Yes
045007	IV	Yes	>2	Yes
045008	IV	Yes	>2	Yes
045009	IV	Yes	>2	Yes
045010	IV	Yes	<=2	Yes
045012	IV	Yes	>2	Yes
045014	III	Yes	<=2	Yes
045015	IV	Yes	>2	Yes
045016	IV	Yes	>2	Yes
045017	IV	Yes	<=2	Yes
045019	IV	Yes	<=2	Yes
045020	IV	Yes	<=2	Yes
045021	IV	Yes	<=2	Yes
045022	IV	Yes	<=2	Yes
045025	IV	Yes	>2	Yes
045027	IV	Yes	>2	Yes
045029	IV	Yes	<=2	Yes
045030	IV	Yes	>2	Yes
045031	III	Yes	<=2	Yes
045032	IV	Yes	<=2	Yes
045033	IV	Yes	>2	Yes
045034	IV	Yes	>2	Yes
045036	IV	Yes	<=2	Yes
045037	IV	Yes	>2	Yes
045039	IV	Yes	>2	Yes
045040	IV	Yes	<=2	Yes
045041	IV	Yes	<=2	Yes
045042	IV	Yes	<=2	Yes
045043	IV	Yes	>2	Yes
045044	IV	Yes	<=2	Yes
045045	IV	Yes	<=2	Yes
045047	IV	Yes	>2	Yes
045050	IV	Yes	<=2	Yes
045051	IV	Yes	>2	Yes
045052	IV	Yes	<=2	Yes
046002	IV	Yes	<=2	Yes
047004	IV	Yes	<=2	Yes
047005	IV	Yes	<=2	Yes
047006	IV	Yes	>2	Yes
047007	IV	Yes	<=2	Yes
047008	IV	Yes	>2	Yes
047009	IV	Yes	<=2	Yes
048001	IV	Yes	>2	Yes
048002	IV	Yes	<=2	Yes
048003	IV	Yes	>2	Yes
048004	IV	Yes	<=2	Yes
048005	IV	Yes	<=2	Yes
048006	IV	Yes	<=2	Yes
048007	IV	Yes	>2	Yes
048009	IV	Yes	<=2	Yes
048010	III	Yes	<=2	Yes
048011	IV	Yes	<=2	Yes
048012	IV	Yes	<=2	Yes
048014	IV	Yes	>2	Yes
048016	IV	Yes	<=2	Yes
048017	IV	Yes	<=2	Yes
048018	IV	Yes	<=2	Yes
048019	IV	Yes	<=2	Yes
048022	IV	Yes	>2	Yes
049002	IV	Yes	<=2	Yes
049003	IV	Yes	<=2	Yes
049004	IV	Yes	<=2	Yes
049005	IV	Yes	<=2	Yes
049006	IV	Yes	<=2	Yes
049007	IV	Yes	>2	Yes
050001	IV	Yes	<=2	Yes
050003	IV	Yes	>2	Yes
050004	IV	Yes	<=2	Yes
050005	IV	Yes	<=2	Yes
050006	IV	Yes	>2	Yes
050008	IV	Yes	>2	Yes
050009	IV	Yes	>2	Yes
051001	IV	Yes	<=2	Yes
051003	IV	Yes	<=2	Yes
051004	IV	Yes	>2	Yes
051005	IV	Yes	<=2	Yes
051006	IV	Yes	<=2	Yes
051007	IV	Yes	>2	Yes
051008	IV	Yes	>2	Yes
051009	IV	Yes	<=2	Yes
051011	IV	Yes	>2	Yes
051012	IV	Yes	>2	Yes
051013	IV	Yes	>2	Yes
051014	IV	Yes	>2	Yes
051015	IV	Yes	<=2	Yes
052001	IV	Yes	<=2	Yes
052002	IV	Yes	>2	Yes
052006	IV	Yes	>2	Yes
052008	IV	Yes	>2	Yes
053001	IV	Yes	<=2	Yes
053002	IV	Yes	<=2	Yes
053003	IV	Yes	<=2	Yes
053006	IV	Yes	<=2	Yes
053007	IV	Yes	<=2	Yes
053009	IV	Yes	>2	Yes
054001	IV	Yes	<=2	Yes
054002	IV	Yes	<=2	Yes
054003	IV	Yes	<=2	Yes
054005	IV	Yes	<=2	Yes
054006	IV	Yes	<=2	Yes
054007	IV	Yes	<=2	Yes
054008	IV	Yes	<=2	Yes
054009	IV	Yes	>2	Yes
054010	IV	Yes	>2	Yes
055001	IV	Yes	<=2	Yes
055002	IV	Yes	<=2	Yes
055003	IV	Yes	>2	Yes
055004	IV	Yes	>2	Yes
056001	III	Yes	<=2	Yes
056002	IV	Yes	<=2	Yes
056003	IV	Yes	<=2	Yes
056004	IV	Yes	<=2	Yes
056005	IV	Yes	>2	Yes
056006	IV	Yes	>2	Yes
056007	IV	Yes	>2	Yes
056008	III	Yes	<=2	Yes
056010	III	Yes	<=2	Yes
056011	IV	Yes	<=2	Yes
056012	IV	Yes	<=2	Yes
056014	IV	Yes	>2	Yes
056015	IV	Yes	<=2	Yes
056016	IV	Yes	<=2	Yes
056017	IV	Yes	<=2	Yes
056018	IV	Yes	<=2	Yes
056019	IV	Yes	>2	Yes
056020	IV	Yes	>2	Yes
057001	IV	Yes	<=2	Yes
057002	IV	Yes	<=2	Yes
057003	IV	Yes	<=2	Yes
057004	IV	Yes	<=2	Yes
057005	IV	Yes	<=2	Yes
057007	IV	Yes	<=2	Yes
057009	IV	Yes	<=2	Yes
057010	IV	Yes	>2	Yes
058001	IV	Yes	>2	Yes
058002	IV	Yes	>2	Yes
058003	IV	Yes	<=2	Yes
058004	IV	Yes	>2	Yes
059003	IV	Yes	>2	Yes
061001	IV	Yes	<=2	Yes
061003	IV	Yes	>2	Yes
061004	IV	Yes	<=2	Yes
061005	IV	Yes	>2	Yes
061007	IV	Yes	<=2	Yes
061008	IV	Yes	<=2	Yes
061009	IV	Yes	<=2	Yes
061010	IV	Yes	>2	Yes
062001	IV	Yes	<=2	Yes
062002	IV	Yes	<=2	Yes
062003	IV	Yes	<=2	Yes
063002	IV	Yes	>2	Yes
063003	IV	Yes	<=2	Yes
063004	IV	Yes	<=2	Yes
063005	IV	Yes	>2	Yes
063006	IV	Yes	<=2	Yes
063007	IV	Yes	<=2	Yes
063008	IV	Yes	<=2	Yes
063010	IV	Yes	<=2	Yes
063011	IV	Yes	<=2	Yes
063013	IV	Yes	>2	Yes
063014	IV	Yes	<=2	Yes
064002	IV	Yes	<=2	Yes
064003	IV	Yes	>2	Yes
064005	IV	Yes	>2	Yes
064006	IV	Yes	<=2	Yes
064007	IV	Yes	<=2	Yes
064008	IV	Yes	<=2	Yes
064009	IV	Yes	>2	Yes
064010	IV	Yes	<=2	Yes
064011	IV	Yes	<=2	Yes
064012	IV	Yes	<=2	Yes
064013	IV	Yes	<=2	Yes
064014	IV	Yes	<=2	Yes
064015	IV	Yes	<=2	Yes
064016	IV	Yes	>2	Yes
065001	IV	Yes	<=2	Yes
065002	IV	Yes	<=2	Yes
065004	IV	Yes	<=2	Yes
065005	IV	Yes	>2	Yes
065007	IV	Yes	>2	Yes
065008	IV	Yes	<=2	Yes
065011	IV	Yes	<=2	Yes
066001	IV	Yes	<=2	Yes
066002	IV	Yes	<=2	Yes
066003	IV	Yes	<=2	Yes
066004	IV	Yes	>2	Yes
066005	IV	Yes	<=2	Yes
066006	IV	Yes	<=2	Yes
066007	IV	Yes	<=2	Yes
066008	IV	Yes	>2	Yes
066009	IV	Yes	<=2	Yes
066012	IV	Yes	>2	Yes
066013	IV	Yes	<=2	Yes
067002	III	Yes	<=2	Yes
067003	IV	Yes	<=2	Yes
067004	III	Yes	<=2	Yes
068002	IV	Yes	<=2	Yes
068005	IV	Yes	>2	Yes
068007	IV	Yes	>2	Yes
068008	IV	Yes	>2	Yes
068009	IV	Yes	<=2	Yes
068010	IV	Yes	<=2	Yes
068011	IV	Yes	<=2	Yes
068013	IV	Yes	<=2	Yes
068015	IV	Yes	<=2	Yes
068016	IV	Yes	>2	Yes
068018	IV	Yes	>2	Yes
068019	IV	Yes	>2	Yes
068020	IV	Yes	<=2	Yes
069001	IV	Yes	<=2	Yes
069002	IV	Yes	<=2	Yes
069003	IV	Yes	>2	Yes
069004	IV	Yes	<=2	Yes
069005	IV	Yes	<=2	Yes
069006	IV	Yes	<=2	Yes
069008	IV	Yes	<=2	Yes
069009	IV	Yes	>2	Yes
069010	IV	Yes	<=2	Yes
069012	IV	Yes	<=2	Yes
069015	IV	Yes	>2	Yes
069017	IV	Yes	<=2	Yes
069018	IV	Yes	>2	Yes
069019	IV	Yes	>2	Yes
069020	IV	Yes	>2	Yes
069023	IV	Yes	>2	Yes
069024	IV	Yes	>2	Yes
069025	IV	Yes	>2	Yes
069027	IV	Yes	>2	Yes
069028	IV	Yes	<=2	Yes
069030	IV	Yes	>2	Yes
069031	IV	Yes	<=2	Yes
069033	IV	Yes	<=2	Yes
069034	IV	Yes	<=2	Yes
069035	IV	Yes	>2	Yes
069036	IV	Yes	>2	Yes
069038	IV	Yes	>2	Yes
069040	IV	Yes	<=2	Yes
069043	IV	Yes	<=2	Yes
069044	IV	Yes	<=2	Yes
069045	IV	Yes	>2	Yes
069046	IV	Yes	>2	Yes
069047	IV	Yes	<=2	Yes
069048	IV	Yes	<=2	Yes
069050	IV	Yes	>2	Yes
069053	IV	Yes	<=2	Yes
069054	IV	Yes	<=2	Yes
069055	IV	Yes	<=2	Yes
069056	IV	Yes	<=2	Yes
069057	IV	Yes	>2	Yes
069059	IV	Yes	<=2	Yes
069061	IV	Yes	<=2	Yes
069065	IV	Yes	<=2	Yes
069066	IV	Yes	>2	Yes
069067	IV	Yes	<=2	Yes
069068	IV	Yes	<=2	Yes
069069	IV	Yes	<=2	Yes
069070	IV	Yes	>2	Yes
069072	IV	Yes	<=2	Yes
069074	IV	Yes	<=2	Yes
069075	IV	Yes	<=2	Yes
069076	IV	Yes	<=2	Yes
069077	IV	Yes	>2	Yes
069078	IV	Yes	<=2	Yes
069079	IV	Yes	>2	Yes
069081	IV	Yes	<=2	Yes
069083	IV	Yes	<=2	Yes
069084	III	Yes	<=2	Yes
069086	IV	Yes	>2	Yes
069087	IV	Yes	<=2	Yes
069088	IV	Yes	<=2	Yes
069089	IV	Yes	<=2	Yes
069090	IV	Yes	<=2	Yes
069091	IV	Yes	<=2	Yes
069093	IV	Yes	<=2	Yes
069094	IV	Yes	<=2	Yes
069095	IV	Yes	<=2	Yes
069096	IV	Yes	<=2	Yes
069098	IV	Yes	>2	Yes
069099	IV	Yes	<=2	Yes
069100	IV	Yes	<=2	Yes
069101	IV	Yes	<=2	Yes
069102	IV	Yes	>2	Yes
069103	IV	Yes	<=2	Yes
069104	IV	Yes	<=2	Yes
069105	IV	Yes	<=2	Yes
069106	IV	Yes	<=2	Yes
069107	IV	Yes	<=2	Yes
069108	IV	Yes	<=2	Yes
069109	IV	Yes	<=2	Yes
069111	IV	Yes	<=2	Yes
069112	IV	Yes	<=2	Yes
069113	IV	Yes	<=2	Yes
069114	IV	Yes	<=2	Yes
069115	IV	Yes	<=2	Yes
069116	IV	Yes	<=2	Yes
069117	IV	Yes	<=2	Yes
069121	IV	Yes	<=2	Yes
069122	IV	Yes	<=2	Yes
069124	IV	Yes	>2	Yes
069126	IV	Yes	<=2	Yes
069127	IV	Yes	<=2	Yes
069128	IV	Yes	<=2	Yes
069129	IV	Yes	<=2	Yes
069130	IV	Yes	<=2	Yes
069131	IV	Yes	<=2	Yes
069132	IV	Yes	<=2	Yes
069133	IV	Yes	<=2	Yes
069134	IV	Yes	<=2	Yes
069135	IV	Yes	<=2	Yes
069136	IV	Yes	<=2	Yes
069137	IV	Yes	<=2	Yes
069138	IV	Yes	<=2	Yes
070001	IV	No		Yes
070002	IV	Yes	>2	Yes
070003	IV	Yes	<=2	Yes
070004	IV	Yes	<=2	Yes
072001	IV	Yes	>2	Yes
072002	IV	Yes	>2	Yes
072003	IV	Yes	<=2	Yes
072004	IV	Yes	<=2	Yes
072005	IV	Yes	<=2	Yes
072007	IV	Yes	>2	Yes
072009	IV	Yes	<=2	Yes
072010	IV	Yes	<=2	Yes
073002	IV	Yes	<=2	Yes
073003	IV	Yes	<=2	Yes
073005	IV	Yes	<=2	Yes
073006	IV	Yes	<=2	Yes
073007	IV	Yes	<=2	Yes
073010	IV	Yes	>2	Yes
073011	IV	Yes	<=2	Yes
073012	IV	Yes	>2	Yes
073013	IV	Yes	>2	Yes
074001	IV	Yes	<=2	Yes
074002	IV	Yes	<=2	Yes
074003	IV	Yes	<=2	Yes
074004	IV	Yes	>2	Yes
075001	IV	Yes	>2	Yes
075002	IV	Yes	>2	Yes
075005	IV	Yes	<=2	Yes
075006	IV	Yes	>2	Yes
075007	IV	Yes	<=2	Yes
075008	IV	Yes	<=2	Yes
075009	IV	Yes	<=2	Yes
075010	IV	Yes	<=2	Yes
075011	IV	Yes	>2	Yes
076001	IV	Yes	<=2	Yes
076002	IV	Yes	>2	Yes
076003	IV	Yes	<=2	Yes
076004	IV	Yes	>2	Yes
076005	IV	Yes	<=2	Yes
076006	IV	Yes	<=2	Yes
076007	IV	Yes	<=2	Yes
077001	IV	Yes	>2	Yes
077003	IV	Yes	>2	Yes
077005	IV	Yes	<=2	Yes
078001	IV	Yes	<=2	Yes
079001	IV	Yes	>2	Yes
079002	IV	Yes	>2	Yes
080002	IV	Yes	>2	Yes
081001	IV	Yes	>2	Yes
081002	IV	Yes	>2	Yes
081005	IV	Yes	<=2	Yes
081006	IV	Yes	<=2	Yes
081008	IV	Yes	<=2	Yes
081011	IV	Yes	<=2	Yes
081013	IV	Yes	<=2	Yes
081014	IV	Yes	<=2	Yes
081016	IV	Yes	<=2	Yes
081017	IV	Yes	>2	Yes
081019	IV	Yes	<=2	Yes
081020	IV	Yes	<=2	Yes
082001	IV	Yes	<=2	Yes
082002	IV	Yes	<=2	Yes
082003	IV	Yes	>2	Yes
083001	IV	Yes	>2	Yes
083002	IV	Yes	<=2	Yes
084001	IV	Yes	<=2	Yes
084003	IV	Yes	<=2	Yes
084004	IV	Yes	>2	Yes
084007	IV	Yes	<=2	Yes
085003	IV	Yes	>2	Yes
085004	IV	Yes	<=2	Yes
085006	IV	Yes	<=2	Yes
085007	IV	Yes	>2	Yes
086002	III	Yes	<=2	Yes
086003	III	Yes	<=2	Yes
086005	IV	Yes	<=2	Yes
088002	IV	Yes	<=2	Yes
088005	IV	Yes	<=2	Yes
088007	IV	Yes	<=2	Yes
088012	IV	Yes	>2	Yes
088013	IV	Yes	<=2	Yes
088014	IV	Yes	<=2	Yes
088015	IV	Yes	<=2	Yes
088018	III	No		Yes
088020	IV	Yes	<=2	Yes
088022	IV	Yes	>2	Yes
088024	IV	Yes	<=2	Yes
088025	III	No		Yes
089001	IV	Yes	>2	Yes
089002	IV	Yes	<=2	Yes
089003	IV	Yes	>2	Yes
089004	IV	Yes	<=2	Yes
089006	IV	Yes	<=2	Yes
089007	IV	Yes	<=2	Yes
089010	IV	Yes	>2	Yes
089011	IV	Yes	>2	Yes
089012	IV	Yes	<=2	Yes
091001	IV	Yes	<=2	Yes
091002	IV	Yes	>2	Yes
092001	IV	Yes	<=2	Yes
092002	IV	Yes	>2	Yes
092003	IV	Yes	<=2	Yes
092004	IV	Yes	>2	Yes
092005	IV	Yes	<=2	Yes
092006	IV	Yes	<=2	Yes
092007	IV	Yes	<=2	Yes
092008	IV	Yes	<=2	Yes
092010	IV	Yes	<=2	Yes
092011	IV	Yes	>2	Yes
092012	IV	Yes	>2	Yes
092013	IV	Yes	<=2	Yes
092014	IV	Yes	<=2	Yes
092015	IV	Yes	<=2	Yes
092016	IV	Yes	>2	Yes
092018	IV	Yes	<=2	Yes
092019	IV	Yes	<=2	Yes
092020	Unknown	Unknown		Yes
093001	IV	Yes	>2	Yes
093002	IV	Yes	>2	Yes
093003	IV	Yes	<=2	Yes
093004	IV	Yes	<=2	Yes
093006	IV	Yes	<=2	Yes
093007	IV	Yes	<=2	Yes
093008	IV	Yes	>2	Yes
093009	IV	Yes	>2	Yes
093010	IV	Yes	<=2	Yes
093011	IV	Yes	<=2	Yes
093012	IV	Yes	<=2	Yes
093013	IV	Yes	>2	Yes
093014	IV	Yes	>2	Yes
093015	IV	Yes	<=2	Yes
093017	IV	Yes	>2	Yes
093018	IV	Yes	<=2	Yes
093019	IV	Yes	>2	Yes
093020	IV	Yes	>2	Yes
094002	IV	Yes	<=2	Yes
094003	IV	Yes	<=2	Yes
094004	IV	Yes	<=2	Yes
094006	IV	Yes	<=2	Yes
094008	IV	Yes	>2	Yes
094009	IV	Yes	<=2	Yes
094011	IV	Yes	>2	Yes
094012	IV	Yes	>2	Yes
094013	IV	Yes	<=2	Yes
094014	IV	Yes	>2	Yes
094017	IV	Yes	<=2	Yes
094018	IV	Yes	<=2	Yes
094019	IV	Yes	<=2	Yes
094020	IV	Yes	<=2	Yes
094021	IV	Yes	<=2	Yes
094022	IV	Yes	<=2	Yes
094023	III	Yes	<=2	Yes
095004	IV	Yes	<=2	Yes
095005	IV	Yes	<=2	Yes
095007	IV	Yes	>2	Yes
096002	IV	Yes	>2	Yes
096003	IV	Yes	<=2	Yes
096004	IV	Yes	<=2	Yes
096008	IV	Yes	>2	Yes
096010	IV	Yes	>2	Yes
096011	IV	Yes	>2	Yes
096012	IV	Yes	>2	Yes
096013	IV	Yes	>2	Yes
096014	IV	Yes	<=2	Yes
096015	IV	Yes	<=2	Yes
096016	IV	Yes	<=2	Yes
096022	IV	Yes	>2	Yes
096023	IV	Yes	<=2	Yes
096025	IV	Yes	>2	Yes
096028	IV	Yes	<=2	Yes
096032	IV	Yes	<=2	Yes
097002	IV	Yes	<=2	Yes
097003	IV	Yes	<=2	Yes
097004	IV	Yes	<=2	Yes
098001	IV	Yes	<=2	Yes
098002	IV	Yes	<=2	Yes
098003	IV	Yes	>2	Yes
098004	IV	Yes	>2	Yes
098006	IV	Yes	<=2	Yes
098007	IV	Yes	<=2	Yes
098008	IV	Yes	>2	Yes
098009	IV	Yes	>2	Yes
098010	IV	Yes	>2	Yes
098011	IV	Yes	>2	Yes
098012	IV	Yes	>2	Yes
098013	IV	Yes	>2	Yes
098014	IV	Yes	>2	Yes
098015	IV	Yes	>2	Yes
098017	IV	Yes	>2	Yes
098018	IV	Yes	<=2	Yes
098019	IV	Yes	>2	Yes
098021	IV	Yes	>2	Yes
098022	IV	Yes	<=2	Yes
098027	IV	Yes	<=2	Yes
098028	IV	Yes	<=2	Yes
098029	IV	Yes	<=2	Yes
098030	IV	Yes	>2	Yes
098031	IV	Yes	<=2	Yes
098032	IV	Yes	>2	Yes
098033	IV	Yes	<=2	Yes
099001	IV	Yes	<=2	Yes
099002	IV	Yes	<=2	Yes
099003	IV	Yes	<=2	Yes
099004	IV	Yes	>2	Yes
099005	IV	Yes	>2	Yes
099008	IV	Yes	>2	Yes
099010	IV	Yes	>2	Yes
099011	IV	Yes	>2	Yes
099012	IV	Yes	<=2	Yes
099013	IV	Yes	<=2	Yes
099015	IV	Yes	<=2	Yes
099016	IV	Yes	<=2	Yes
099018	IV	Yes	<=2	Yes
099020	IV	Yes	<=2	Yes
100001	IV	Yes	<=2	Yes
100003	IV	Yes	<=2	Yes
100004	IV	Yes	<=2	Yes
100005	IV	Yes	<=2	Yes
100007	IV	Yes	>2	Yes
100008	IV	Yes	<=2	Yes
100009	IV	Yes	<=2	Yes
100010	IV	Yes	>2	Yes
100012	IV	Yes	>2	Yes
100013	IV	Yes	>2	Yes
100014	IV	Yes	>2	Yes
100016	IV	Yes	<=2	Yes
100017	IV	Yes	>2	Yes
100018	IV	Yes	<=2	Yes
101001	IV	Yes	>2	Yes
101002	IV	Yes	>2	Yes
101003	IV	Yes	>2	Yes
101004	IV	Yes	<=2	Yes
101005	IV	Yes	<=2	Yes
101006	IV	Yes	>2	Yes
101007	IV	Yes	>2	Yes
101008	IV	Yes	>2	Yes
101009	IV	Yes	>2	Yes
101010	IV	Yes	<=2	Yes
101011	IV	Yes	<=2	Yes
101012	IV	Yes	<=2	Yes
101014	IV	Yes	>2	Yes
101015	IV	Yes	<=2	Yes
101016	IV	Yes	>2	Yes
101017	IV	Yes	>2	Yes
101018	IV	Yes	>2	Yes
101019	IV	Yes	>2	Yes
102003	IV	Yes	>2	Yes
104001	IV	Yes	<=2	Yes
104002	IV	Yes	<=2	Yes
104005	IV	Yes	<=2	Yes
104006	IV	Yes	<=2	Yes
104007	IV	Yes	<=2	Yes
104008	IV	Yes	<=2	Yes
104010	IV	Yes	<=2	Yes
104011	IV	Yes	<=2	Yes
104012	IV	Yes	<=2	Yes
104014	IV	Yes	<=2	Yes
104015	IV	Yes	<=2	Yes
104016	IV	Yes	>2	Yes
104018	IV	Yes	<=2	Yes
104019	IV	Yes	<=2	Yes
104020	IV	Yes	<=2	Yes
104021	IV	Yes	<=2	Yes
104022	IV	Yes	>2	Yes
104023	IV	Yes	>2	Yes
104024	IV	Yes	<=2	Yes
104025	IV	Yes	>2	Yes
104026	IV	Yes	<=2	Yes
104027	IV	Yes	<=2	Yes
104028	IV	Yes	>2	Yes
104033	IV	Yes	>2	Yes
105001	IV	Yes	<=2	Yes
105002	III	Yes	<=2	Yes
105004	IV	Yes	<=2	Yes
105005	IV	Yes	<=2	Yes
105006	IV	Yes	<=2	Yes
105009	IV	Yes	<=2	Yes
106001	IV	Yes	<=2	Yes
106002	IV	Yes	<=2	Yes
106003	IV	Yes	<=2	Yes
106007	IV	Yes	<=2	Yes
106008	IV	Yes	<=2	Yes
106009	IV	Yes	<=2	Yes
106010	IV	Yes	<=2	Yes
106011	IV	Yes	<=2	Yes
107001	IV	Yes	<=2	Yes
107002	IV	Yes	>2	Yes
107004	IV	Yes	>2	Yes
107007	IV	Yes	<=2	Yes
107009	IV	Yes	<=2	Yes
107011	IV	Yes	>2	Yes
107013	IV	Yes	<=2	Yes
107014	IV	Yes	<=2	Yes
107015	IV	Yes	>2	Yes
107016	IV	Yes	>2	Yes
107018	IV	Yes	<=2	Yes
107019	IV	Yes	>2	Yes
107020	IV	Yes	>2	Yes
107021	IV	Yes	<=2	Yes
107022	IV	Yes	<=2	Yes
107023	IV	Yes	>2	Yes
107024	IV	Yes	<=2	Yes
108002	IV	Yes	<=2	Yes
108003	IV	Yes	<=2	Yes
108004	IV	Yes	<=2	Yes
108005	IV	Yes	<=2	Yes
108006	IV	Yes	<=2	Yes
108007	IV	Yes	>2	Yes
108009	IV	Yes	<=2	Yes
108010	IV	Yes	>2	Yes
108011	IV	Yes	<=2	Yes
108012	IV	Yes	<=2	Yes
108015	IV	Yes	<=2	Yes
108016	IV	Yes	<=2	Yes
108017	IV	Yes	>2	Yes
108018	IV	Yes	>2	Yes
108019	IV	Yes	<=2	Yes
108021	IV	Yes	<=2	Yes
108022	IV	Yes	>2	Yes
108024	IV	Yes	<=2	Yes
108026	IV	Yes	<=2	Yes
108027	IV	Yes	<=2	Yes
108028	IV	Yes	<=2	Yes
108029	IV	Yes	>2	Yes
108030	IV	Yes	>2	Yes
108032	IV	Yes	<=2	Yes
108033	IV	Yes	<=2	Yes
108034	IV	Yes	<=2	Yes
108037	IV	Yes	<=2	Yes
108038	IV	Yes	>2	Yes
108039	IV	Yes	<=2	Yes
109001	IV	Yes	>2	Yes
109003	IV	Yes	<=2	Yes
109004	IV	Yes	>2	Yes
109006	IV	Yes	<=2	Yes
109008	IV	Yes	>2	Yes
109010	IV	Yes	<=2	Yes
109012	IV	Yes	<=2	Yes
109014	IV	Yes	>2	Yes
109016	IV	Yes	<=2	Yes
109017	IV	Yes	<=2	Yes
109018	IV	Yes	<=2	Yes
110001	IV	Yes	>2	Yes
110002	IV	Yes	>2	Yes
110003	IV	Yes	<=2	Yes
110004	IV	Yes	<=2	Yes
110005	IV	Yes	<=2	Yes
110006	IV	Yes	<=2	Yes
110007	IV	Yes	<=2	Yes
110008	IV	Yes	<=2	Yes
111001	IV	Yes	>2	Yes
111002	IV	Yes	>2	Yes
111003	IV	Yes	<=2	Yes
111004	IV	Yes	<=2	Yes
111007	IV	Yes	>2	Yes
111009	IV	Yes	>2	Yes
111010	IV	Yes	>2	Yes
111011	IV	Yes	<=2	Yes
111012	IV	Yes	>2	Yes
111013	IV	Yes	<=2	Yes
111014	IV	Yes	<=2	Yes
111015	IV	Yes	<=2	Yes
111016	IV	Yes	<=2	Yes
111017	IV	Yes	<=2	Yes
111019	IV	Yes	<=2	Yes
111020	IV	Yes	<=2	Yes
111021	IV	Yes	>2	Yes
111023	IV	Yes	<=2	Yes
112001	IV	Yes	<=2	Yes
112003	IV	Yes	<=2	Yes
112005	IV	Yes	<=2	Yes
112006	IV	Yes	<=2	Yes
112008	IV	Yes	>2	Yes
112009	IV	Yes	<=2	Yes
112010	IV	Yes	>2	Yes
112011	IV	Yes	<=2	Yes
112012	IV	Yes	<=2	Yes
112014	IV	Yes	>2	Yes
112015	IV	Yes	<=2	Yes
112016	IV	Yes	>2	Yes
112018	IV	Yes	>2	Yes
112020	IV	Yes	>2	Yes
112021	IV	Yes	<=2	Yes
113001	IV	Yes	<=2	Yes
113003	IV	Yes	<=2	Yes
113005	IV	Yes	<=2	Yes
113006	IV	Yes	<=2	Yes
114001	IV	Yes	>2	Yes
114002	IV	Yes	>2	Yes
114003	IV	Yes	<=2	Yes
114004	IV	Yes	<=2	Yes
114005	III	Yes	<=2	Yes
114006	IV	Yes	<=2	Yes
114007	IV	Yes	<=2	Yes
114008	IV	Yes	<=2	Yes
114009	IV	Yes	<=2	Yes
114010	IV	Yes	>2	Yes
114013	IV	Yes	<=2	Yes
114014	IV	Yes	<=2	Yes
115001	IV	Yes	<=2	Yes
115002	IV	Yes	<=2	Yes
115003	IV	Yes	>2	Yes
115004	IV	Yes	<=2	Yes
115006	IV	Yes	<=2	Yes
115007	IV	Yes	>2	Yes
115008	IV	Yes	<=2	Yes
115009	IV	Yes	>2	Yes
115010	IV	Yes	>2	Yes
115011	IV	Yes	<=2	Yes
115012	IV	Yes	>2	Yes
115013	IV	Yes	<=2	Yes
115014	IV	Yes	>2	Yes
115015	IV	Yes	<=2	Yes
115016	IV	Yes	>2	Yes
115017	IV	Yes	<=2	Yes
115018	IV	Yes	<=2	Yes
115019	IV	Yes	>2	Yes
115020	IV	Yes	>2	Yes
115021	IV	Yes	<=2	Yes
115022	IV	Yes	>2	Yes
115023	IV	Yes	<=2	Yes
115024	III	Yes	<=2	Yes
115026	IV	Yes	>2	Yes
115027	IV	Yes	<=2	Yes
116001	IV	Yes	<=2	Yes
116003	IV	Yes	<=2	Yes
116004	IV	Yes	>2	Yes
116005	IV	Yes	<=2	Yes
116006	IV	Yes	<=2	Yes
116007	IV	Yes	>2	Yes
116008	IV	Yes	<=2	Yes
116010	IV	Yes	<=2	Yes
116011	IV	Yes	<=2	Yes
116012	IV	Yes	<=2	Yes
116013	IV	Yes	>2	Yes
116017	IV	Yes	>2	Yes
116019	IV	Yes	>2	Yes
116020	IV	Yes	>2	Yes
116022	IV	Yes	<=2	Yes
116024	IV	Yes	<=2	Yes
116025	III	Yes	<=2	Yes
116026	IV	Yes	<=2	Yes
116028	IV	Yes	<=2	Yes
116030	IV	Yes	>2	Yes
116031	IV	Yes	<=2	Yes
116032	IV	Yes	>2	Yes
116033	IV	Yes	<=2	Yes
116034	IV	Yes	<=2	Yes
116035	IV	Yes	<=2	Yes
116036	IV	Yes	<=2	Yes
116037	IV	Yes	<=2	Yes
117001	IV	Yes	>2	Yes
117002	IV	Yes	<=2	Yes
117003	IV	Yes	>2	Yes
117004	IV	Yes	>2	Yes
117005	IV	Yes	>2	Yes
117006	IV	Yes	<=2	Yes
117008	IV	Yes	>2	Yes
117010	IV	Yes	<=2	Yes
117011	IV	Yes	>2	Yes
118001	IV	Yes	>2	Yes
118002	IV	Yes	<=2	Yes
119001	IV	Yes	<=2	Yes
119003	IV	Yes	>2	Yes
119004	III	Yes	<=2	Yes
119007	III	No		Yes
119008	IV	Yes	<=2	Yes
120001	IV	Yes	<=2	Yes
120002	IV	Yes	<=2	Yes
120003	IV	Yes	>2	Yes
120004	IV	Yes	<=2	Yes
120007	IV	Yes	<=2	Yes
120008	IV	Yes	<=2	Yes
120009	IV	Yes	<=2	Yes
120010	IV	Yes	<=2	Yes
120011	IV	Yes	<=2	Yes
121001	IV	Yes	<=2	Yes
121002	IV	Yes	>2	Yes
121003	IV	Yes	>2	Yes
121004	IV	Yes	>2	Yes
122001	IV	Yes	>2	Yes
122002	IV	Yes	<=2	Yes
122003	IV	Yes	>2	Yes
123001	IV	Yes	<=2	Yes
123002	IV	Yes	>2	Yes
123003	IV	Yes	<=2	Yes
124003	IV	Yes	>2	Yes
124005	IV	Yes	>2	Yes
124006	IV	Yes	>2	Yes
124007	IV	Yes	<=2	Yes
124009	IV	Yes	<=2	Yes
126001	IV	Yes	<=2	Yes
126002	IV	Yes	>2	Yes
126003	IV	Yes	<=2	Yes
126004	IV	Yes	<=2	Yes
126005	IV	Yes	<=2	Yes
126006	IV	Yes	>2	Yes
126007	IV	Yes	<=2	Yes
126008	IV	Yes	>2	Yes
126011	IV	Yes	<=2	Yes
127001	IV	Yes	>2	Yes
127002	IV	Yes	<=2	Yes
127003	IV	Yes	>2	Yes
127006	III	No		Yes
127007	IV	Yes	>2	Yes
127012	IV	Yes	>2	Yes
127013	IV	Yes	<=2	Yes
129003	IV	Yes	<=2	Yes
129006	IV	Yes	<=2	Yes
129007	IV	Yes	<=2	Yes
129009	IV	Yes	<=2	Yes
129011	IV	Yes	>2	Yes
129012	IV	Yes	<=2	Yes
129013	IV	Yes	>2	Yes
129014	IV	Yes	<=2	Yes
129018	IV	Yes	<=2	Yes
129019	IV	Yes	<=2	Yes
129020	IV	Yes	<=2	Yes
129021	IV	Yes	<=2	Yes
129022	IV	Yes	>2	Yes
129023	IV	Yes	<=2	Yes
129024	III	No		Yes
129025	IV	Yes	>2	Yes
130001	IV	Yes	<=2	Yes
130002	IV	Yes	>2	Yes
130003	IV	Yes	>2	Yes
130005	IV	Yes	<=2	Yes
130006	IV	Yes	<=2	Yes
130007	IV	Yes	>2	Yes
130008	IV	Yes	<=2	Yes
130009	IV	Yes	>2	Yes
130010	IV	Yes	<=2	Yes
130011	IV	Yes	<=2	Yes
131001	IV	Yes	>2	Yes
131002	IV	Yes	>2	Yes
131004	III	Yes	<=2	Yes
131008	IV	Yes	>2	Yes
131009	IV	Yes	<=2	Yes
131011	IV	Yes	<=2	Yes
131012	IV	Yes	<=2	Yes
131013	IV	Yes	<=2	Yes
131015	IV	Yes	<=2	Yes
131017	IV	Yes	>2	Yes
131018	IV	Yes	<=2	Yes
131022	IV	Yes	<=2	Yes
131023	IV	Yes	<=2	Yes
132001	IV	Yes	<=2	Yes
132002	IV	No		Yes
132003	IV	Yes	>2	Yes
132006	IV	Yes	>2	Yes
132007	IV	Yes	<=2	Yes
133001	IV	Yes	>2	Yes
133002	IV	Yes	<=2	Yes
133003	IV	Yes	<=2	Yes
133004	IV	Yes	>2	Yes
133005	IV	Yes	<=2	Yes
133006	IV	Yes	<=2	Yes
133007	IV	Yes	>2	Yes
133009	IV	Yes	<=2	Yes
133011	IV	Yes	<=2	Yes
134001	IV	Yes	<=2	Yes
134003	III	Yes	<=2	Yes
134004	IV	Yes	>2	Yes
134005	IV	Yes	>2	Yes
134007	IV	Yes	<=2	Yes
134009	IV	Yes	<=2	Yes
134012	IV	Yes	>2	Yes
134014	IV	Yes	<=2	Yes
134016	IV	Yes	<=2	Yes
134017	IV	Yes	<=2	Yes
134018	IV	Yes	<=2	Yes
134020	IV	Yes	<=2	Yes
134021	IV	Yes	<=2	Yes
134022	IV	Yes	<=2	Yes
134023	IV	Yes	<=2	Yes
134024	IV	Yes	>2	Yes
134026	IV	Yes	<=2	Yes
136001	IV	Yes	<=2	Yes
136003	III	No		Yes
136006	IV	Yes	<=2	Yes
136007	IV	Yes	<=2	Yes
136008	IV	Yes	<=2	Yes
136009	IV	Yes	>2	Yes
136010	IV	Yes	<=2	Yes
136011	IV	Yes	>2	Yes
136012	IV	Yes	<=2	Yes
137001	IV	Yes	<=2	Yes
138002	IV	Yes	<=2	Yes
139001	III	No		Yes
139002	IV	Yes	>2	Yes
139003	IV	Yes	<=2	Yes
139005	III	Yes	<=2	Yes
140001	III	Yes	<=2	Yes
140002	III	Yes	<=2	Yes
140003	IV	Yes	<=2	Yes
140004	IV	Yes	<=2	Yes
140005	IV	Yes	<=2	Yes
140006	IV	Yes	>2	Yes
140007	IV	Yes	<=2	Yes
141001	IV	Yes	>2	Yes
142001	IV	Yes	>2	Yes
142002	IV	Yes	>2	Yes
142003	IV	Yes	>2	Yes
142004	III	Yes	>2	Yes
142005	III	Yes	<=2	Yes
142006	IV	Yes	>2	Yes
142007	III	Yes	<=2	Yes
142009	IV	Yes	<=2	Yes
142010	IV	Yes	>2	Yes
144001	IV	Yes	>2	Yes
144002	IV	Yes	>2	Yes
144004	IV	Yes	>2	Yes
144005	IV	Yes	<=2	Yes
144006	IV	Yes	<=2	Yes
144007	IV	Yes	>2	Yes
145001	IV	Yes	<=2	Yes
145002	IV	Yes	<=2	Yes
145003	IV	Yes	<=2	Yes
145004	IV	Yes	>2	Yes
145005	IV	Yes	>2	Yes
145006	IV	Yes	<=2	Yes
145007	IV	Yes	<=2	Yes
145009	IV	Yes	>2	Yes
145011	IV	Yes	<=2	Yes
145013	III	No		Yes
146006	IV	Yes	>2	Yes
146008	IV	Yes	>2	Yes
146009	IV	Yes	<=2	Yes
146012	IV	Yes	>2	Yes
147002	IV	Yes	>2	Yes
147004	IV	Yes	>2	Yes
147005	IV	Yes	<=2	Yes
147006	IV	Yes	>2	Yes
147007	IV	Yes	>2	Yes
147010	IV	No		Yes
147011	IV	Yes	>2	Yes
147013	IV	Yes	<=2	Yes
147014	IV	Yes	<=2	Yes
147015	IV	Yes	<=2	Yes
147016	IV	Yes	>2	Yes
147017	IV	Yes	<=2	Yes
147018	IV	Yes	>2	Yes
147019	IV	Yes	>2	Yes
147021	IV	Yes	<=2	Yes
147022	IV	Yes	<=2	Yes
147023	IV	Yes	<=2	Yes
147024	IV	Yes	<=2	Yes
148001	III	Yes	<=2	Yes
148002	IV	Yes	<=2	Yes
149001	IV	Yes	>2	Yes
149002	IV	Yes	<=2	Yes
149003	IV	Yes	<=2	Yes
149004	IV	Yes	>2	Yes
149005	IV	Yes	>2	Yes
149006	IV	Yes	>2	Yes
149008	IV	Yes	<=2	Yes
149010	IV	Yes	<=2	Yes
150001	IV	Yes	<=2	Yes
150002	IV	Yes	>2	Yes
150003	IV	Yes	<=2	Yes
150004	IV	Yes	>2	Yes
151001	IV	Yes	>2	Yes
151002	IV	Yes	>2	Yes
151003	IV	Yes	<=2	Yes
151004	IV	Yes	<=2	Yes
151006	IV	Yes	>2	Yes
151007	IV	Yes	<=2	Yes
151008	IV	Yes	<=2	Yes
151009	IV	Yes	<=2	Yes
151013	IV	Yes	<=2	Yes
151014	IV	Yes	<=2	Yes
151015	IV	Yes	<=2	Yes
154001	IV	Yes	>2	Yes
154002	IV	Yes	<=2	Yes
154003	IV	Yes	>2	Yes
154004	IV	Yes	<=2	Yes
155002	III	Yes	<=2	Yes
155003	IV	Yes	<=2	Yes
155004	IV	Yes	<=2	Yes
155005	IV	Yes	<=2	Yes
156002	IV	Yes	<=2	Yes
156003	III	Yes	<=2	Yes
156004	IV	Yes	<=2	Yes
156005	IV	Yes	<=2	Yes
156006	IV	Yes	<=2	Yes
156007	IV	Yes	<=2	Yes
156009	IV	Yes	<=2	Yes
156011	IV	Yes	<=2	Yes
156012	IV	Yes	<=2	Yes
156013	IV	Yes	<=2	Yes
157001	IV	Yes	>2	Yes
157002	IV	Yes	<=2	Yes
157003	IV	Yes	>2	Yes
157004	IV	Yes	>2	Yes
157005	IV	Yes	<=2	Yes
158001	IV	Yes	>2	Yes
158002	IV	Yes	>2	Yes
158003	IV	Yes	<=2	Yes
158004	IV	Yes	>2	Yes
158005	IV	Yes	>2	Yes
159001	IV	Yes	>2	Yes
159002	IV	Yes	<=2	Yes
159003	IV	Yes	>2	Yes
159004	IV	Yes	>2	Yes
160001	IV	Yes	<=2	Yes
160002	IV	Yes	<=2	Yes
161001	IV	Yes	>2	Yes
161002	IV	Yes	<=2	Yes
161003	IV	Yes	<=2	Yes
161004	IV	Yes	<=2	Yes
161005	IV	Yes	<=2	Yes
161006	IV	Yes	<=2	Yes
001015	IV	Yes	>2	No
001017	IV	Yes	>2	No
001025	IV	Yes	>2	No
002003	IV	Yes	<=2	No
002005	IV	Yes	>2	No
002007	IV	Yes	>2	No
002019	IV	Yes	<=2	No
002025	IV	Yes	>2	No
002027	IV	Yes	<=2	No
002034	IV	Yes	<=2	No
002035	IV	Yes	<=2	No
002037	IV	Yes	<=2	No
002039	IV	Yes	<=2	No
003012	IV	Yes	>2	No
003013	IV	Yes	>2	No
003020	IV	Yes	<=2	No
004002	III	Yes	<=2	No
004008	IV	Yes	<=2	No
005003	IV	Yes	>2	No
005004	IV	Yes	>2	No
005005	III	Yes	<=2	No
006001	IV	Yes	<=2	No
007006	IV	Yes	<=2	No
009001	IV	Yes	<=2	No
009005	III	Yes	<=2	No
009008	IV	Yes	<=2	No
009012	IV	Yes	<=2	No
009013	IV	Yes	<=2	No
010002	IV	Yes	<=2	No
011003	IV	Yes	<=2	No
011007	IV	Yes	<=2	No
011009	IV	Yes	<=2	No
012002	IV	Yes	>2	No
014009	IV	Yes	<=2	No
015004	IV	Yes	>2	No
016006	IV	Yes	<=2	No
016011	IV	Yes	<=2	No
016015	IV	Yes	<=2	No
016016	IV	Yes	<=2	No
016019	IV	Yes	<=2	No
016020	IV	Yes	<=2	No
016021	IV	Yes	<=2	No
016027	IV	Yes	>2	No
016028	IV	Yes	>2	No
016032	IV	Yes	<=2	No
016043	IV	Yes	<=2	No
016046	IV	Yes	>2	No
016048	IV	Yes	<=2	No
016054	IV	Yes	<=2	No
016056	IV	Yes	<=2	No
016057	IV	Yes	>2	No
016060	IV	Yes	<=2	No
016063	IV	Yes	<=2	No
016065	IV	Yes	<=2	No
017001	IV	Yes	<=2	No
017005	IV	Yes	<=2	No
017006	IV	Yes	<=2	No
017010	III	No		No
017011	IV	Yes	>2	No
019017	IV	Yes	>2	No
019022	IV	Yes	>2	No
020007	IV	Yes	<=2	No
020008	IV	Yes	<=2	No
020009	IV	Yes	>2	No
020014	IV	Yes	<=2	No
020015	IV	Yes	<=2	No
020016	IV	Yes	<=2	No
020017	IV	Yes	<=2	No
020018	IV	Yes	<=2	No
021004	IV	Yes	<=2	No
021011	IV	Yes	<=2	No
021018	IV	Yes	>2	No
021020	IV	Yes	<=2	No
021021	IV	Yes	<=2	No
022001	IV	Yes	>2	No
022005	IV	Yes	<=2	No
023003	IV	Yes	>2	No
023007	IV	Yes	<=2	No
023010	IV	Yes	>2	No
024002	IV	Yes	<=2	No
024016	IV	Yes	<=2	No
024028	IV	Yes	<=2	No
025001	IV	Yes	>2	No
025008	IV	Yes	<=2	No
027001	IV	Yes	>2	No
027003	IV	Yes	>2	No
027006	IV	Yes	<=2	No
028003	IV	Yes	>2	No
028005	IV	Yes	>2	No
028006	IV	Yes	<=2	No
028008	III	Yes	<=2	No
028011	IV	Yes	>2	No
028013	IV	Yes	<=2	No
028016	III	Yes	>2	No
028017	IV	Yes	>2	No
028018	IV	Yes	<=2	No
029010	IV	Yes	>2	No
031002	IV	Yes	<=2	No
031004	III	No		No
031009	IV	Yes	>2	No
031014	IV	Yes	<=2	No
031017	IV	Yes	<=2	No
031018	IV	Yes	<=2	No
032003	IV	Yes	<=2	No
033002	IV	Yes	<=2	No
034002	IV	Yes	>2	No
034004	IV	Yes	<=2	No
034007	IV	Yes	<=2	No
034009	IV	Yes	>2	Unknown
034011	IV	Yes	>2	No
035003	IV	Yes	>2	No
035006	IV	Yes	<=2	No
035007	IV	Yes	>2	No
035013	IV	Yes	<=2	No
035018	IV	Yes	>2	No
036012	IV	Yes	<=2	No
037003	IV	Yes	<=2	No
038002	IV	Yes	<=2	No
038005	IV	Yes	>2	No
039001	IV	Yes	<=2	No
039003	IV	Yes	>2	No
039005	IV	Yes	<=2	No
039014	IV	Yes	<=2	No
039015	IV	Yes	>2	No
039016	IV	Yes	<=2	No
039017	IV	Yes	<=2	No
039020	IV	Yes	<=2	No
039022	IV	Yes	<=2	No
039026	IV	Yes	<=2	No
039027	IV	Yes	>2	No
040003	IV	Yes	<=2	No
040004	IV	Yes	>2	No
040007	IV	Yes	>2	No
040009	IV	Yes	<=2	No
042002	IV	Yes	<=2	No
042003	IV	Yes	>2	No
042004	IV	Yes	<=2	No
042009	IV	Yes	>2	No
043012	IV	Yes	<=2	No
044006	IV	Yes	>2	No
044007	IV	Yes	<=2	No
044017	IV	Yes	<=2	No
044018	IV	Yes	<=2	No
044022	IV	Yes	<=2	No
044027	IV	Yes	<=2	No
044030	IV	Yes	<=2	No
044032	IV	Yes	<=2	No
044037	III	Yes	<=2	No
045001	IV	Yes	>2	No
045011	IV	Yes	<=2	No
045013	IV	Yes	<=2	No
045018	IV	Yes	<=2	No
045023	IV	Yes	<=2	No
045024	IV	Yes	<=2	No
045026	IV	Yes	<=2	No
045028	IV	Yes	>2	No
045035	IV	Yes	<=2	No
045038	IV	Yes	<=2	No
045046	IV	Yes	>2	No
045048	IV	Yes	>2	No
045049	IV	Yes	<=2	No
046001	IV	Yes	>2	No
047001	IV	Yes	>2	No
047002	IV	Yes	>2	No
047003	IV	Yes	<=2	No
048008	IV	Yes	<=2	No
048013	IV	Yes	>2	No
048020	IV	Yes	<=2	No
049001	IV	Yes	<=2	No
049008	IV	Yes	<=2	No
050002	IV	Yes	<=2	No
050007	IV	Yes	>2	No
051002	III	Yes	<=2	No
051010	IV	Yes	<=2	No
052003	IV	Yes	<=2	No
052004	IV	Yes	<=2	No
052005	IV	Yes	<=2	No
052007	IV	Yes	>2	No
053004	IV	Yes	<=2	No
053005	IV	Yes	<=2	No
053008	IV	Yes	<=2	No
054004	IV	Yes	>2	No
055005	IV	Yes	<=2	No
056009	IV	Yes	>2	No
056013	IV	Yes	>2	No
057006	IV	Yes	<=2	No
057008	IV	No		No
058005	IV	Yes	<=2	No
058006	IV	Yes	<=2	No
058007	IV	Yes	<=2	No
059001	IV	Yes	<=2	No
059002	IV	Yes	<=2	No
059004	IV	Yes	<=2	No
061002	IV	Yes	>2	No
061006	IV	Yes	<=2	No
063001	IV	Yes	>2	No
063009	IV	Yes	>2	No
063012	IV	Yes	<=2	No
064001	IV	Yes	>2	No
064004	IV	Yes	>2	No
065006	IV	Yes	>2	No
065009	IV	Yes	<=2	No
065010	IV	Yes	<=2	No
067001	IV	Yes	<=2	No
068001	IV	Yes	<=2	No
068003	IV	Yes	>2	No
068004	IV	Yes	>2	No
068006	IV	Yes	<=2	No
068012	IV	Yes	>2	No
068014	IV	Yes	<=2	No
068017	IV	Yes	>2	No
069007	IV	Yes	>2	No
069011	IV	Yes	>2	No
069013	IV	Yes	>2	No
069014	IV	Yes	>2	No
069016	IV	Yes	<=2	No
069022	IV	Yes	>2	No
069026	IV	Yes	<=2	No
069029	IV	Yes	<=2	No
069032	IV	Yes	>2	No
069037	IV	Yes	<=2	No
069039	IV	Yes	>2	No
069041	IV	Yes	>2	No
069042	IV	Yes	>2	No
069049	Unknown	Unknown		Unknown
069051	IV	Yes	>2	No
069052	IV	Yes	<=2	No
069058	IV	Yes	<=2	No
069060	IV	Yes	<=2	No
069062	IV	Yes	<=2	No
069063	IV	Yes	>2	No
069064	IV	Yes	<=2	No
069071	IV	Yes	>2	No
069073	IV	Yes	<=2	No
069080	IV	Yes	<=2	No
069082	IV	Yes	<=2	No
069085	IV	Yes	>2	No
069092	IV	Yes	<=2	No
069097	IV	Yes	<=2	No
069110	IV	Yes	<=2	No
069118	IV	Yes	<=2	No
069119	IV	Yes	>2	No
069120	IV	Yes	<=2	No
069123	III	Yes	<=2	No
069125	IV	Yes	<=2	No
072006	IV	Yes	>2	No
072008	IV	Yes	>2	No
073001	IV	Yes	>2	No
073004	IV	Yes	<=2	No
073008	IV	Yes	>2	No
073009	IV	Yes	>2	No
075003	IV	Yes	>2	No
075004	IV	Yes	>2	No
077002	IV	Yes	<=2	No
077004	IV	Yes	<=2	No
080001	IV	Yes	<=2	No
080003	IV	Yes	<=2	No
081003	IV	Yes	>2	No
081004	IV	Yes	>2	No
081007	IV	Yes	<=2	No
081009	IV	Yes	<=2	No
081010	III	Yes	<=2	No
081012	IV	Yes	>2	No
081015	IV	Yes	<=2	No
081018	IV	Yes	>2	No
082004	IV	Yes	>2	No
083003	IV	Yes	>2	No
084002	IV	Yes	<=2	No
084005	IV	Yes	<=2	No
084006	IV	Yes	>2	No
084008	IV	Yes	<=2	No
085001	IV	Yes	<=2	No
085002	IV	Yes	<=2	No
085005	IV	Yes	>2	No
085008	IV	Yes	<=2	No
086001	IV	Yes	<=2	No
086004	III	No		No
088001	IV	Yes	<=2	No
088003	IV	Yes	>2	No
088004	IV	Yes	<=2	No
088006	IV	Yes	<=2	No
088008	IV	Yes	>2	No
088009	IV	Yes	>2	No
088010	IV	Yes	<=2	No
088011	IV	Yes	<=2	No
088016	IV	Yes	>2	No
088017	IV	Yes	<=2	No
088019	IV	Yes	<=2	No
088021	IV	Yes	<=2	No
088023	IV	Yes	<=2	No
089005	IV	Yes	>2	No
089008	IV	Yes	<=2	No
089009	IV	Yes	<=2	No
092009	IV	Yes	<=2	No
092017	IV	Yes	<=2	No
093005	IV	Yes	>2	No
093016	IV	Yes	<=2	No
094001	IV	Yes	>2	No
094005	IV	Yes	>2	No
094007	IV	Yes	>2	No
094010	IV	Yes	>2	No
094015	IV	Yes	<=2	No
094016	IV	Yes	<=2	No
094024	IV	Yes	<=2	No
094025	IV	Yes	<=2	No
095001	IV	Yes	>2	No
095002	IV	Yes	<=2	No
095003	IV	Yes	<=2	No
095006	III	Yes	>2	No
096001	IV	Yes	>2	No
096005	IV	Yes	<=2	No
096006	IV	Yes	<=2	No
096007	IV	Yes	>2	No
096009	IV	Yes	<=2	No
096017	IV	Yes	>2	No
096018	IV	Yes	>2	No
096019	IV	Yes	>2	No
096020	IV	Yes	>2	No
096021	IV	Yes	<=2	No
096024	IV	Yes	<=2	No
096026	IV	Yes	>2	No
096027	IV	Yes	<=2	No
096029	IV	Yes	<=2	No
096030	IV	Yes	<=2	No
096031	IV	Yes	<=2	No
096033	IV	Yes	<=2	No
097001	IV	Yes	<=2	No
098005	IV	Yes	>2	No
098016	IV	Yes	>2	No
098020	IV	Yes	>2	No
098023	IV	Yes	>2	No
098024	IV	Yes	>2	No
098025	IV	Yes	<=2	No
098026	IV	Yes	<=2	No
098034	IV	Yes	<=2	No
099006	IV	Yes	<=2	No
099007	IV	Yes	>2	No
099009	IV	Yes	<=2	No
099014	IV	Yes	<=2	No
099017	IV	Yes	<=2	No
099019	IV	Yes	<=2	No
100002	IV	Yes	<=2	No
100006	IV	Yes	<=2	No
100011	IV	Yes	<=2	No
100015	IV	Yes	<=2	No
100019	IV	Yes	>2	No
101013	IV	Yes	<=2	No
101020	IV	Yes	<=2	No
102001	III	Yes	<=2	No
102002	IV	Yes	>2	No
103002	IV	Yes	<=2	No
104003	IV	Yes	<=2	No
104004	IV	Yes	<=2	No
104009	IV	Yes	<=2	No
104013	IV	Yes	>2	No
104017	IV	Yes	<=2	No
104029	IV	Yes	>2	No
104030	IV	Yes	<=2	No
104031	IV	Yes	<=2	No
104032	IV	Yes	<=2	No
105003	IV	Yes	>2	No
105007	IV	Yes	>2	No
105008	IV	Yes	<=2	No
105010	IV	Yes	>2	No
106005	IV	Yes	<=2	No
107003	IV	Yes	<=2	No
107005	IV	Yes	>2	No
107006	IV	Yes	<=2	No
107008	IV	Yes	<=2	No
107010	IV	Yes	>2	No
107012	IV	Yes	<=2	No
107017	IV	Yes	<=2	No
108001	III	No		No
108008	IV	Yes	<=2	No
108013	IV	Yes	<=2	No
108014	IV	Yes	<=2	No
108020	IV	Yes	<=2	No
108023	IV	Yes	<=2	No
108025	IV	Yes	<=2	No
108031	IV	Yes	<=2	No
108035	IV	Yes	>2	No
108036	IV	Yes	<=2	No
109002	IV	Yes	>2	No
109005	IV	Yes	>2	No
109007	IV	Yes	>2	No
109009	IV	Yes	<=2	No
109011	IV	Yes	>2	No
109013	IV	Yes	<=2	No
109015	IV	Yes	>2	No
111005	IV	Yes	<=2	No
111006	IV	Yes	<=2	No
111018	IV	Yes	>2	No
111022	IV	Yes	<=2	No
112002	IV	Yes	<=2	No
112004	IV	Yes	>2	No
112007	IV	Yes	<=2	No
112013	IV	Yes	>2	No
112017	IV	Yes	<=2	No
112019	IV	Yes	<=2	No
113002	IV	Yes	<=2	No
113004	IV	Yes	<=2	No
114011	IV	Yes	<=2	No
114012	IV	Yes	>2	No
115005	IV	Yes	<=2	No
115025	IV	Yes	<=2	No
116002	IV	Yes	<=2	No
116009	IV	Yes	<=2	No
116014	IV	Yes	>2	No
116015	IV	Yes	<=2	No
116016	IV	Yes	<=2	No
116018	IV	Yes	<=2	No
116021	IV	Yes	<=2	No
116023	IV	Yes	>2	No
116027	III	Yes	<=2	No
116029	IV	Yes	>2	No
116038	IV	Yes	>2	No
117007	IV	Yes	>2	No
117009	IV	Yes	<=2	No
119002	III	No		No
119005	IV	Yes	<=2	No
119006	IV	Yes	<=2	No
120005	IV	Yes	<=2	No
120006	IV	Yes	<=2	No
122004	IV	Yes	<=2	No
124001	IV	Yes	<=2	No
124002	IV	Yes	>2	No
124004	IV	Yes	>2	No
124008	IV	Yes	<=2	No
126009	IV	Yes	>2	No
126010	IV	Yes	<=2	No
126012	IV	Yes	>2	No
127004	IV	Yes	<=2	No
127005	IV	Yes	>2	No
127008	IV	Yes	<=2	No
127009	Unknown	Unknown		Unknown
127010	IV	Yes	>2	No
127011	IV	Yes	>2	No
129001	IV	Yes	>2	No
129002	III	No		No
129004	IV	Yes	<=2	No
129005	IV	Yes	<=2	No
129008	IV	Yes	<=2	No
129010	IV	Yes	>2	No
129015	IV	Yes	<=2	No
129016	IV	Yes	<=2	No
129017	IV	Yes	<=2	No
130004	IV	Yes	<=2	No
130012	IV	Yes	<=2	No
130013	IV	Yes	>2	No
131003	IV	Yes	<=2	No
131005	IV	Yes	>2	No
131006	IV	Yes	>2	No
131007	IV	Yes	<=2	No
131010	IV	Yes	<=2	No
131014	IV	Yes	>2	No
131016	IV	Yes	>2	No
131019	IV	Yes	>2	No
131020	IV	Yes	>2	No
131021	IV	Yes	<=2	No
131024	IV	Yes	>2	No
131025	IV	Yes	>2	No
132004	IV	Yes	<=2	No
132005	III	Yes	<=2	No
133008	IV	Yes	>2	No
133010	IV	Yes	<=2	No
133012	IV	Yes	<=2	No
134002	IV	Yes	>2	No
134006	IV	Yes	<=2	No
134008	IV	Yes	<=2	No
134010	IV	Yes	<=2	No
134011	IV	Yes	<=2	No
134013	IV	Yes	>2	No
134015	IV	Yes	<=2	No
134019	IV	Yes	<=2	No
134025	IV	Yes	>2	No
136002	IV	Yes	>2	No
136004	IV	Yes	<=2	No
136005	IV	Yes	<=2	No
138001	IV	Yes	<=2	No
139004	IV	Yes	>2	No
139006	IV	Yes	<=2	No
142008	IV	Yes	<=2	No
144003	IV	Yes	<=2	No
145008	IV	Yes	<=2	No
145010	IV	Yes	<=2	No
145012	III	Yes	<=2	No
146001	IV	Yes	>2	No
146002	IV	Yes	>2	No
146003	IV	Yes	<=2	No
146004	IV	Yes	>2	No
146005	IV	Yes	<=2	No
146007	IV	Yes	<=2	No
146010	IV	Yes	<=2	No
146011	IV	Yes	<=2	No
147001	IV	Yes	>2	No
147003	IV	Yes	<=2	No
147008	IV	Yes	>2	No
147009	IV	Yes	<=2	No
147012	IV	Yes	<=2	No
147020	IV	Yes	<=2	No
149007	IV	Yes	<=2	No
149009	IV	Yes	<=2	No
151005	IV	Yes	<=2	No
151010	IV	Yes	>2	No
151011	IV	Yes	>2	No
151012	IV	Yes	<=2	No
153001	IV	Yes	<=2	No
155001	IV	Yes	<=2	No
[truncated: 5 more rows]

## Sheet: Prior chemotherapy
Patient ID	Lines of prior chemotherapy	Start date	End date	Chemotherapy regimen	Best tumor response	Progression date
001001	1	2014-09-28	2015-03-14	paclitaxel,fluorocrail,leucovorin	partial response	2015-04-29
001001	2	2015-04-30	2015-06-04	oxaliplatin,S-1	disease progression	2015-06-11
001002	2	2014-10-24	2015-01-29	irinotecan,fluorocrail,leucovorin	stable disease	2015-03-17
001002	1	2012-09-14	2013-05-11	oxaliplatin,fluorocrail,leucovorin	stable disease	2014-10-14
001002	3	2015-03-23	2015-06-25	paclitaxel,raltitrexed	stable disease	2015-07-28
001002	1	2013-10-UK	2014-07-UK	capecitabine	stable disease	2014-10-14
001003	2	2014-03-04	2014-09-19	trastuzumab,paclitaxel,fluorocrail,leucovorin	partial response	2015-07-08
001003	1	2012-12-28	2013-05-06	trastuzumab,capecitabine,cisplatin	partial response	2014-02-28
001003	2	2014-03-04	2015-06-25	trastuzumab,S-1	complete response	2015-07-08
001004	1	2014-04-03	2015-05-22	paclitaxel,fluorocrail,leucovorin	stable disease	2015-08-UK
001005	0	2013-10-25	2014-04-25	oxaliplatin,fluorocrail,leucovorin	not evaluable	2015-04-08
001005	2	2015-07-09	2015-10-17	hydroxycamptothecin,raltitrexed	stable disease	2015-11-24
001005	1	2015-05-11	2015-06-22	paclitaxel	disease progression	2015-07-06
001006	1	2014-12-31	2015-07-09	paclitaxel,fluorocrail,leucovorin	stable disease	2015-10-11
001006	2	2015-11-11	2015-12-02	irinotecan,raltitrexed	disease progression	2015-12-23
001007	2	2015-06-04	2015-11-11	oxaliplatin,S-1	partial response	2015-12-08
001007	3	2015-12-10	2016-01-20	paclitaxel,raltitrexed	disease progression	2016-02-14
001007	2	2015-05-07	2015-05-25	S-1	not evaluable
001007	1	2014-10-21	2015-04-UK	S-1	disease progression	2015-05-06
001008	3	2011-12-20	2012-04-20	irinotecan,fluorocrail,leucovorin	stable disease	2012-10-10
001008	2	2011-11-17	2011-12-14	paclitaxel,tegafur	not evaluable
001008	4	2014-02-10	2014-09-22	hydroxycamptothecin,raltitrexed	stable disease	2014-10-20
001008	5	2015-10-16	2016-01-31	VP16,fluorocrail	stable disease	2016-02-25
001008	1	2010-10-14	2011-09-27	cisplatin,capecitabine	stable disease	2011-10-21
001009	1	2015-01-12	2015-09-11	oxaliplatin,fluorocrail,leucovorin	partial response	2015-10-12
001009	2	2015-10-15	2016-02-02	paclitaxel,raltitrexed	stable disease	2016-03-01
001010	2	2015-12-04	2015-12-04	epirubicin,fluorocrail,oxaliplatin,gemcitabine	disease progression	2016-03-08
001010	1	2015-10-10	2015-11-UK	S-1	disease progression	2015-12-01
001011	1	2015-11-20	2016-02-01	irinotecan,fluorocrail,leucovorin	stable disease	2016-02-UK
001011	0	2014-04-UK	2014-09-UK	docetaxel,oxaliplatin,S-1	not evaluable	2015-10-17
001011	2	2016-02-22	2016-05-01	paclitaxel,S-1	stable disease	2016-05-07
001012	1	2014-06-13	2015-10-09	fluorocrail,oxaliplatin,capecitabine,leucovorin	stable disease	2015-10-22
001012	3	2016-04-06	2016-04-30	irinotecan,raltitrexed	disease progression	2016-06-22
001012	2	2015-10-28	2016-03-07	paclitaxel,cisplatin	stable disease	2016-03-30
001012	0	2014-06-12	2016-04-08	trastuzumab	stable disease	2016-06-22
001013	1	2013-06-05	2013-09-30	paclitaxel,fluorocrail,leucovorin	stable disease	2014-03-21
001013	4	2015-04-29	2016-01-24	irinotecan,fluorocrail,leucovorin	partial response	2016-06-07
001013	3	2014-05-23	2014-08-21	oxaliplatin,raltitrexed	stable disease	2015-04-23
001013	1	2013-11-08	2014-01-28	capecitabine	stable disease	2014-03-22
001013	2	2014-03-24	2014-05-07	capecitabine	disease progression	2014-05-19
001014	1	2014-03-28	2014-04-16	fluorocrail,oxaliplatin,leucovorin	not evaluable
001014	2	2014-04-28	2015-02-10	paclitaxel,fluorocrail,leucovorin	partial response
001014	3	2015-04-20	2015-06-01	cisplatin,capecitabine	disease progression	2015-06-12
001014	4	2015-06-17	2016-03-08	irinotecan	partial response	2016-04-25
001014	2	2014-11-19	2015-03-20	capecitabine	disease progression	2015-04-16
001014	5	2016-04-26	2016-07-12	S-1	disease progression	2016-08-01
001015	2	2016-09-02	2016-12-11	fluorocrail,oxaliplatin,leucovorin	stable disease	2016-12-25
001015	1	2016-05-20	2016-08-15	paclitaxel,fluorocrail,leucovorin	stable disease	2016-08-31
001016	1	2016-03-21	2016-10-27	oxaliplatin,S-1	stable disease	2016-11-10
001016	2	2016-11-21	2017-01-05	paclitaxel	disease progression	2017-01-16
001017	2	2015-07-03	2015-12-16	paclitaxel,fluorocrail,leucovorin	stable disease	2016-11-01
001017	3	2016-11-04	2016-12-21	oxaliplatin,fluorocrail,leucovorin	disease progression	2017-02-14
001017	1	2014-06-07	2014-09-26	cisplatin,capecitabine,trastuzumab	partial response	2015-06-30
001017	2	2016-01-04	2016-09-27	capecitabine	stable disease	2016-11-01
001018	1	2016-02-02	2016-05-25	oxaliplatin,fluorocrail,leucovorin	partial response
001018	0	2014-04-02	2014-07-31	paclitaxel,fluorocrail	not evaluable
001018	3	2016-09-11	2017-04-23	BBI608	partial response	2017-04-21
001018	3	2016-09-13	2017-04-11	paclitaxel	partial response	2017-04-21
001018	0	2014-08-UK	2014-09-UK	capecitabine	not evaluable
001018	2	2016-05-28	2016-08-14	S-1	disease progression	2016-08-23
001019	1	2016-05-10	2016-09-08	oxaliplatin,S-1	stable disease	2016-09-21
001019	3	2016-12-14	2017-02-08	irinotecan	stable disease	2017-05-02
001019	0	2004-UK-UK	2005-UK-UK	oxaliplatin	not evaluable
001019	2	2016-10-17	2016-12-01	paclitaxel	disease progression	2016-12-11
001020	1	2016-09-UK	2017-03-UK	oxaliplatin,fluorocrail,leucovorin	not evaluable	2017-06-27
001020	2	2017-06-UK	2017-08-UK	paclitaxel,S-1	disease progression	2017-08-UK
001021	1	2014-05-06	2015-07-04	docetaxel,cisplatin,fluorocrail	stable disease	2015-10-08
001021	0	2012-11-29	2013-02-01	docetaxel,nedaplatin	not evaluable	2014-04-UK
001021	2	2016-10-20	2017-09-01	oxaliplatin,capecitabine	stable disease	2017-10-24
001022	2	2017-12-07	2018-01-12	fluorocrail,oxaliplatin,leucovorin	disease progression	2018-02-09
001022	0	2014-11-UK	2015-05-UK	oxaliplatin,paclitaxel,tegafur	not evaluable	2017-01-UK
001022	0	2014-09-23	2014-09-27	oxaliplatin,paclitaxel,tegafur	not evaluable
001022	1	2017-03-22	2017-11-07	irinotecan,raltitrexed	stable disease	2017-11-28
001022	1	2017-02-24	2017-02-24	irinotecan	stable disease
001023	2	2018-06-22	2018-07-27	paclitaxel,ramucirumab	disease progression	2018-08-01
001023	1	2018-04-24	2018-05-31	oxaliplatin,capecitabine	disease progression	2018-06-06
001024	1	2017-08-31	2018-06-06	oxaliplatin,capecitabine	stable disease	2018-06-26
001024	2	2018-06-29	2018-08-01	paclitaxel	disease progression	2018-09-04
001025	2	2017-12-28	2018-10-10	paclitaxel,ramucirumab	stable disease	2018-10-19
001025	1	2017-02-10	2017-09-20	oxaliplatin,capecitabine	stable disease
001025	1	2017-10-31	2017-11-14	capecitabine	stable disease	2017-12-20
001025	3	2018-11-03	2018-11-26	capecitabine	disease progression	2018-11-28
001026	2	2017-11-08	2018-02-21	paclitaxel,oxaliplatin,S-1,trastuzumab	stable disease	2018-02-09
001026	1	2015-08-24	2016-01-05	paclitaxel,oxaliplatin,fluorocrail	stable disease	2017-10-20
001026	3	2018-02-27	2018-02-27	paclitaxel,irinotecan	stable disease
001026	3	2018-04-12	2018-09-18	irinotecan	stable disease	2018-10-15
001026	1	2016-01-UK	2017-10-UK	S-1	stable disease	2017-10-20
001026	4	2018-11-12	2018-11-23	capecitabine	not evaluable
001027	0	2015-09-01	2015-11-30	oxaliplatin,fluorocrail,leucovorin	not evaluable
001027	0	2015-12-17	2016-01-28	paclitaxel,fluorocrail,leucovorin	not evaluable
001027	1	2018-07-02	2018-10-22	paclitaxel,S-1	stable disease	2018-11-23
001027	1	2017-11-16	2018-05-01	S-1	stable disease
001027	2	2018-11-30	2019-01-17	paclitaxel	disease progression	2019-02-11
001028	1	2018-04-25	2018-10-26	trastuzumab,oxaliplatin,capecitabine	partial response
001028	2	2019-01-18	2019-04-12	ramucirumab,paclitaxel	stable disease	2019-04-12
001028	1	2018-11-14	2018-12-18	trastuzumab,capecitabine	disease progression	2018-12-21
001030	3	2019-04-11	2019-05-13	hydroxycamptothecin,cisplatin,trastuzumab	disease progression	2019-06-05
001030	2	2018-08-27	2018-10-10	oxaliplatin,S-1	not evaluable
001030	1	2017-09-19	2018-03-18	paclitaxel,capecitabine	not evaluable	2018-08-03
001030	1	2018-04-02	2018-05-14	capecitabine	not evaluable	2018-08-03
001031	2	2019-05-09	2019-07-05	fluorocrail,oxaliplatin,leucovorin	disease progression	2019-07-23
001031	1	2018-08-22	2019-02-08	paclitaxel,S-1	partial response
001031	3	2019-07-29	2019-08-19	docetaxel	disease progression	2019-09-10
001031	1	2019-03-05	2019-04-17	S-1	disease progression	2019-05-06
002001	1	2015-01-UK	2015-04-29	oxaliplatin,raltitrexed	disease progression	2015-04-29
002001	2	2015-09-02	2015-09-06	fluorocrail,carboplatin	not evaluable
002001	2	2015-05-28	2015-08-14	paclitaxel,capecitabine	disease progression	2015-09-07
002002	3	2013-07-10	2015-05-14	trastuzumab,irinotecan,fluorocrail,leucovorin	disease progression	2015-06-16
002002	1	2012-07-13	2013-02-21	epirubicin,oxaliplatin,fluorocrail	not evaluable	2013-02-21
002002	2	2013-04-02	2013-05-28	capecitabine	disease progression	2013-06-13
002002	4	2015-06-26	2015-09-24	paclitaxel	disease progression	2015-09-24
002003	1	2014-09-22	2015-01-16	docetaxel,capecitabine	stable disease	2015-02-03
002003	3	2015-04-09	2015-08-24	oxaliplatin,capecitabine	stable disease	2015-08-24
002003	3	2015-08-24	2015-09-07	capecitabine	not evaluable	2015-10-22
002003	2	2015-02-03	2015-02-17	capecitabine	disease progression	2015-03-24
002004	2	2014-09-16	2015-02-12	oxaliplatin,S-1	disease progression	2015-03-24
002004	1	2014-08-28	UK-UK-UK	S-1	not evaluable	2014-09-16
002005	1	2015-01-13	2015-06-25	epirubicin,oxaliplatin,fluorocrail	stable disease	NA
002005	3	2015-10-21	2015-12-01	volitinib,docetaxel	disease progression	2015-12-02
002005	2	2015-07-24	2015-09-20	capecitabine	stable disease	2015-09-29
002006	2	2015-11-16	UK-UK-UK	docetaxel,cisplatin	disease progression	2015-12-23
002006	1	2015-05-26	2015-09-23	oxaliplatin,capecitabine	disease progression	2015-09-29
002007	2	2016-01-14	UK-UK-UK	paclitaxel,raltitrexed	disease progression	2016-02-26
002007	1	2015-09-15	2015-11-17	oxaliplatin,capecitabine	disease progression	2015-12-17
002008	1	2014-03-03	2015-03-02	oxaliplatin,S-1	disease progression	2015-03-17
002008	2	2015-04-23	2015-08-13	paclitaxel,raltitrexed	stable disease	2015-09-02
002008	3	2015-09-09	2016-01-21	irinotecan	stable disease	2016-02-06
002009	2	2014-09-25	2014-11-06	paclitaxel,fluorocrail,floxuridine,leucovorin	disease progression	2016-01-UK
002009	1	2014-04-28	2014-06-26	paclitaxel,oxaliplatin,floxuridine	stable disease
002009	3	2016-01-29	2016-03-06	irinotecan,fluorocrail,leucovorin	disease progression	2016-03-UK
002010	1	2013-05-03	2013-06-UK	oxaliplatin,docetaxel,fluorocrail	not evaluable
002010	5	2015-10-12	2016-03-30	S-1,oxaliplatin	disease progression	2016-04-20
002010	2	2014-12-15	2015-04-01	oxaliplatin,capecitabine	disease progression	2015-04-20
002010	4	2015-06-05	2015-08-12	irinotecan	stable disease
002010	3	2015-04-22	2015-05-UK	docetaxel	not evaluable
002010	3	2015-05-13	UK-UK-UK	paclitaxel	disease progression	2015-06-04
002011	3	2016-03-21	2016-08-30	irinotecan,fluorocrail,leucovorin	disease progression	2016-09-06
002011	2	2015-12-14	2016-03-21	paclitaxel,raltitrexed	stable disease	2016-03-21
002011	1	2015-04-07	2015-09-11	oxaliplatin,capecitabine	partial response	2015-12-UK
002012	2	2016-06-22	2016-UK-UK	oxaliplatin,S-1	disease progression	2016-07-11
002012	3	2016-07-20	2016-08-11	paclitaxel,raltitrexed	disease progression	2016-09-01
002012	1	2015-UK-UK	UK-UK-UK	oxaliplatin,capecitabine	not evaluable	2016-05-UK
002012	4	2016-09-09	2017-04-26	irinotecan	partial response	2017-05-11
002013	1	2015-07-06	2016-05-22	epirubicin,oxaliplatin,capecitabine	stable disease	2016-05-20
002013	2	2016-05-29	2016-07-29	paclitaxel,raltitrexed	stable disease	2016-08-09
002013	3	2016-08-18	2017-01-17	irinotecan	stable disease	2017-01-24
002013	4	2017-05-03	2017-06-UK	S-1	disease progression	2017-06-28
002014	1	2016-11-30	2016-12-20	oxaliplatin,fluorocrail	not evaluable
002014	1	2017-01-04	2017-03-31	oxaliplatin,capecitabine	partial response	2017-04-UK
002014	3	2017-06-29	2017-07-15	irinotecan	disease progression	2017-07-24
002014	2	2017-04-25	2017-05-16	paclitaxel	disease progression	2017-06-21
002015	2	2016-10-20	2017-03-20	paclitaxel,trastuzumab	stable disease	2017-04-28
002015	1	2016-01-14	2016-05-04	oxaliplatin,capecitabine	partial response	2016-09-06
002015	1	2016-05-30	2016-08-18	capecitabine	stable disease	2016-09-06
002016	1	2016-07-03	2016-12-02	oxaliplatin,S-1	disease progression	2017-02-07
002016	3	2017-04-01	2017-07-21	paclitaxel,capecitabine	stable disease
002016	2	2017-02-14	2017-03-15	irinotecan	disease progression	2017-03-30
002017	0	2015-UK-UK	2016-02-UK	docetaxel,S-1,endostar	not evaluable	2016-09-UK
002017	3	2017-05-23	2017-08-22	irinotecan,fluorocrail,leucovorin	disease progression	2017-09-08
002017	2	2017-02-20	2017-03-13	oxaliplatin,capecitabine	disease progression	2017-04-11
002017	1	2016-11-15	2017-01-23	S-1	disease progression	2017-02-14
002018	2	2016-10-UK	2017-06-07	fluorocrail,oxaliplatin,leucovorin	disease progression	2017-07-14
002018	0	2015-04-14	2015-08-18	oxaliplatin,S-1	not evaluable
002018	3	2017-07-26	2017-11-11	paclitaxel,capecitabine	partial response	2017-11-27
002018	1	2015-UK-UK	2016-04-08	S-1	disease progression	2016-08-17
002019	1	2015-10-12	2017-08-24	nimotuzumab,trastuzumab,cisplatin,capecitabine	partial response	2017-09-05
002019	2	2017-09-16	2017-10-10	paclitaxel,raltitrexed	disease progression	2017-10-30
002019	3	2017-10-30	2017-12-13	irinotecan	disease progression	2017-12-19
002020	2	2017-09-05	2017-09-26	raltitrexed,paclitaxel	disease progression	2017-10-16
002020	0	2016-11-14	2017-03-17	oxaliplatin,capecitabine	not evaluable
002020	3	2017-10-17	2017-12-27	irinotecan	stable disease	2018-01-17
002020	1	2017-05-03	2017-07-21	capecitabine	disease progression	2017-08-29
002021	1	2017-03-16	2017-05-23	oxaliplatin,capecitabine	stable disease	2017-06-29
002021	2	2017-07-04	2017-12-12	paclitaxel	stable disease	2018-01-17
002021	0	2014-07-UK	2015-07-UK	S-1	not evaluable	2017-03-09
002022	1	2017-04-18	2017-10-13	epirubicin,oxaliplatin,capecitabine	stable disease	2017-12-14
002022	0	2013-08-15	2013-12-UK	paclitaxel,fluorocrail	not evaluable	2017-03-UK
002022	2	2017-12-20	2018-01-01	paclitaxel	disease progression	2018-01-25
002023	1	2016-11-UK	2017-05-12	oxaliplatin,fluorocrail,leucovorin	not evaluable	2017-08-08
002023	2	2017-08-26	2017-11-30	paclitaxel,raltitrexed	disease progression	2017-12-19
002023	3	2017-12-21	2018-02-05	irinotecan	disease progression	2018-01-22
002024	1	2017-05-UK	2017-11-20	oxaliplatin,S-1	disease progression	2017-12-UK
002024	0	2016-02-UK	2016-06-UK	docetaxel,oxaliplatin	not evaluable	2017-01-18
002024	2	2017-12-12	2018-01-18	irinotecan	disease progression	2018-01-UK
002024	3	2018-02-02	2018-02-02	paclitaxel	disease progression	2018-02-02
002025	1	2017-04-25	2018-01-04	oxaliplatin,capecitabine	partial response	2018-01-18
002025	2	2018-01-23	2018-02-12	paclitaxel	disease progression	2018-03-05
002026	1	2017-08-09	2018-02-UK	cisplatin,S-1	not evaluable	2018-02-28
002026	2	2018-03-02	2018-03-24	raltitrexed,paclitaxel	disease progression	2018-04-13
002026	1	2017-07-19	2017-07-21	cisplatin,capecitabine	not evaluable	2018-02-28
002026	0	2014-12-11	2015-UK-UK	oxaliplatin,capecitabine	not evaluable	2017-06-27
002027	2	2017-11-22	2018-03-19	irinotecan,S-1	not evaluable	2018-03-UK
002027	1	2017-02-20	2017-10-30	S-1,oxaliplatin	not evaluable	2017-11-21
002028	2	2018-01-30	2018-02-23	paclitaxel,raltitrexed	not evaluable	2018-02-UK
002028	1	2017-06-06	2017-11-02	oxaliplatin,capecitabine	partial response	2018-01-23
002029	1	2017-10-13	2018-02-07	oxaliplatin,capecitabine	not evaluable	2018-02-26
002029	2	2018-03-15	2018-04-05	paclitaxel	not evaluable	2018-04-24
002030	3	2018-01-16	2018-04-25	paclitaxel,oxaliplatin,fluorocrail	not evaluable	2018-04-UK
002030	2	2017-07-03	2017-07-10	docetaxel,cisplatin,fluorocrail	not evaluable
002030	2	2017-05-10	UK-UK-UK	oxaliplatin,fluorocrail,leucovorin	not evaluable
002030	1	2013-08-UK	2016-12-UK	oxaliplatin,S-1	not evaluable	2017-05-10
002030	2	2017-10-13	UK-UK-UK	paclitaxel	not evaluable	2018-01-24
002031	2	2017-08-30	2017-11-22	paclitaxel,raltitrexed	partial response	2017-11-UK
002031	1	2016-UK-UK	2017-04-22	oxaliplatin,capecitabine	not evaluable	2017-08-23
002031	3	2017-12-14	2018-07-08	irinotecan	partial response	2018-07-UK
002032	2	2018-06-13	2018-10-UK	irinotecan,fluorocrail,leucovorin	not evaluable	2018-12-04
002032	0	2016-04-UK	2017-01-UK	oxaliplatin,S-1	not evaluable	2017-12-06
002032	1	2017-12-UK	2018-05-21	capecitabine,oxaliplatin	not evaluable	2018-05-30
002033	2	2018-04-14	2018-06-22	epirubicin,oxaliplatin,fluorocrail	not evaluable	2018-07-11
002033	1	2018-01-13	UK-UK-UK	oxaliplatin,S-1	not evaluable	2018-04-10
002033	3	2018-07-17	2018-11-27	paclitaxel	not evaluable	2018-12-14
002034	1	2018-03-21	2018-09-UK	oxaliplatin,S-1	partial response	2018-09-26
002034	3	2018-11-16	2018-12-24	paclitaxel,S-1	not evaluable	2019-01-07
002034	2	2018-09-29	2018-11-01	irinotecan	stable disease	2018-11-15
002035	1	2018-02-28	2018-04-04	oxaliplatin,S-1	not evaluable	2018-11-08
002035	0	2017-12-05	2018-01-05	oxaliplatin,capecitabine	not evaluable
002035	2	2018-11-14	2018-12-05	paclitaxel	not evaluable	2018-12-26
002036	1	2016-10-12	2017-02-10	oxaliplatin,fluorocrail,leucovorin,epirubicin	not evaluable	2018-01-08
002036	2	2018-04-13	2018-09-21	irinotecan	partial response	2019-02-20
002037	2	2018-09-28	2018-10-15	paclitaxel,fruquintinib	not evaluable	2018-10-25
002037	1	2018-05-10	2018-08-22	oxaliplatin,capecitabine	partial response	2018-09-11
002037	3	2018-10-25	2019-02-12	irinotecan	stable disease	2019-02-25
002038	1	2018-02-07	2018-06-08	oxaliplatin,S-1	not evaluable	2018-12-04
002038	2	2018-12-28	2019-03-22	paclitaxel,fruquintinib	partial response	2019-03-22
002039	2	2018-04-13	2018-08-30	paclitaxel,fruquintinib	partial response	2018-08-30
002039	1	2018-01-02	2018-03-27	oxaliplatin,capecitabine	not evaluable	2018-03-27
002039	3	2018-09-11	2019-04-25	irinotecan	stable disease	2019-04-25
002040	1	2018-10-16	2018-11-07	epirubicin,oxaliplatin,capecitabine	not evaluable	2018-12-07
002040	0	2017-05-25	2017-09-07	oxaliplatin,S-1	not evaluable	2018-09-26
002040	2	2018-12-11	2019-04-09	raltitrexed,paclitaxel	stable disease	2019-06-10
002041	2	2018-09-UK	2018-11-UK	paclitaxel,S-1	not evaluable	2018-11-27
002041	1	2017-10-UK	2018-02-UK	paclitaxel,oxaliplatin	not evaluable	2018-07-UK
002041	3	2018-12-10	2019-06-20	irinotecan	partial response	2019-07-10
002042	2	2018-11-13	2019-04-16	paclitaxel,fruquintinib	partial response	2019-07-22
002042	1	2018-04-12	2018-10-25	oxaliplatin,capecitabine	partial response	2018-10-31
002043	3	2019-04-24	2019-07-18	oxaliplatin,S-1,toripalimab	not evaluable	2019-07-30
002043	4	2019-08-01	2019-08-27	paclitaxel,toripalimab	not evaluable	2019-09-11
002043	2	2019-03-12	2019-04-02	irinotecan,raltitrexed	not evaluable	2019-04-23
002043	1	2018-10-30	2019-02-15	paclitaxel,capecitabine	not evaluable	2019-03-11
002044	1	2019-04-22	2019-06-18	oxaliplatin,S-1	stable disease	2019-08-20
002044	2	2019-08-21	2019-10-16	paclitaxel	not evaluable	2019-10-24
003001	2	2014-01-14	2014-02-06	oxaliplatin,S-1,paclitaxel	disease progression	2014-02-28
003001	3	2014-03-02	2014-06-25	irinotecan,S-1,trastuzumab	stable disease	2015-03-30
003001	1	2013-11-05	2013-12-14	oxaliplatin,S-1	disease progression	2014-01-10
003001	4	2015-04-07	2015-04-29	pemetrexed,epirubicin	disease progression	2015-05-14
003002	3	2015-03-20	2015-04-17	paclitaxel,S-1,cetuximab	disease progression	2015-05-14
003002	1	2014-08-28	2014-12-16	docetaxel,oxaliplatin,fluorocrail	stable disease	2015-01-11
003002	2	2015-01-14	2015-03-01	irinotecan,bevacizumab	disease progression	2015-03-18
003005	1	2015-11-27	UK-UK-UK	S-1	not evaluable
003006	2	2014-11-UK	2015-02-UK	oxaliplatin,S-1	partial response	2015-11-UK
003006	1	2014-09-UK	2014-11-UK	paclitaxel,fluorocrail	disease progression	2014-11-UK
003007	1	2015-11-12	2016-03-10	paclitaxel,S-1	disease progression	2016-04-16
003008	1	2014-10-UK	2014-11-UK	paclitaxel,S-1	partial response	2015-07-UK
003008	2	2015-08-UK	2016-04-UK	irinotecan,raltitrexed	partial response	2016-08-15
003009	1	2015-12-14	2016-03-14	docetaxel,S-1	disease progression	2016-07-27
003009	2	2016-08-05	2016-08-27	oxaliplatin,S-1	disease progression	2016-09-14
003010	3	2016-07-17	2016-09-18	irinotecan,fluorocrail,leucovorin	stable disease	2016-09-UK
003010	1	2015-03-02	2015-07-12	oxaliplatin,S-1	stable disease	2016-01-UK
003010	2	2016-01-15	2016-04-10	paclitaxel,raltitrexed	stable disease	2016-06-UK
003011	2	2016-11-25	2016-12-20	paclitaxel,oxaliplatin,S-1	disease progression	2017-01-12
003011	1	2016-07-22	2016-10-31	oxaliplatin,S-1	disease progression	2016-11-22
003012	1	2016-09-27	2016-12-05	oxaliplatin,S-1	disease progression	2017-01-UK
003012	2	2017-01-11	2017-02-25	paclitaxel,fluorocrail	disease progression	2017-03-21
003013	1	2016-09-06	2017-02-18	oxaliplatin,S-1	stable disease	2017-05-15
003013	2	2017-05-18	2017-07-28	paclitaxel,S-1	disease progression	2017-08-23
003014	1	2016-10-15	2016-12-15	docetaxel,oxaliplatin,capecitabine	stable disease	2017-03-UK
003014	2	2017-03-10	2017-06-08	irinotecan,fluorocrail,leucovorin	stable disease
003014	2	2017-09-25	2018-01-10	S-1	stable disease	2018-01-14
003014	0	UK-UK-UK	UK-UK-UK	capecitabine	not evaluable
003015	0	2012-10-15	2012-11-05	oxaliplatin,fluorocrail,leucovorin	stable disease
003015	2	2017-12-10	2018-01-12	paclitaxel,raltitrexed	stable disease
003015	1	2016-05-12	2017-10-09	S-1	stable disease	2017-10-UK
003016	2	2017-10-16	2018-05-10	irinotecan,fluorocrail,leucovorin	stable disease	2018-06-14
003016	1	2017-07-18	2017-09-22	paclitaxel,S-1	stable disease	2017-10-15
003016	1	2013-12-27	UK-UK-UK	capecitabine	stable disease
003017	2	2018-03-04	2018-06-02	docetaxel,cisplatin,fluorocrail	stable disease	2018-06-27
003017	1	2017-10-26	2018-01-27	oxaliplatin,S-1	stable disease	2018-02-23
003018	1	2016-10-14	2017-03-24	paclitaxel,fluorocrail,leucovorin	stable disease	2018-04-09
003018	2	2018-04-09	2018-06-09	irinotecan,fluorocrail,leucovorin	disease progression	2018-07-01
003018	0	2014-10-27	2015-02-22	oxaliplatin,S-1	stable disease
003019	0	2011-01-23	2011-06-16	oxaliplatin,epirubicin,fluorocrail	stable disease
003019	1	2017-08-16	2018-04-08	oxaliplatin,S-1	stable disease
003019	1	2018-05-UK	2018-08-UK	S-1	disease progression	2018-09-05
003020	2	2018-08-02	2018-09-16	oxaliplatin,fluorocrail,leucovorin	disease progression	2018-09-30
003020	1	2018-05-20	2018-07-11	paclitaxel,S-1	disease progression	2018-07-31
003021	0	2015-03-29	2015-04-14	oxaliplatin,fluorocrail,leucovorin	stable disease
003021	1	2017-11-UK	2018-03-UK	capecitabine	disease progression	2017-11-10
003021	2	2018-08-UK	2018-08-UK	paclitaxel	disease progression	2018-08-10
003022	2	2018-09-04	2018-10-21	irinotecan,fluorocrail,leucovorin,nimotuzumab	disease progression	2018-11-11
003022	1	2018-06-UK	2018-08-09	oxaliplatin,S-1	disease progression	2018-08-28
003023	1	2017-11-20	2017-12-13	paclitaxel,cisplatin,fluorocrail	disease progression	2018-01-15
003023	0	2015-03-24	2015-08-24	paclitaxel,S-1	not evaluable
003023	0	2015-03-24	2015-05-29	cisplatin,fluorocrail	not evaluable
003023	0	2015-09-20	2016-02-15	S-1	not evaluable
003023	2	2018-01-15	2018-02-19	S-1	disease progression	2018-03-11
003024	1	2016-10-18	2017-01-31	paclitaxel,oxaliplatin,fluorocrail	disease progression	2017-12-UK
003024	2	2018-01-27	2018-05-08	pemetrexed,irinotecan,trastuzumab	partial response
003024	2	2018-06-26	2018-09-19	S-1,trastuzumab	stable disease	2019-06-01
004001	1	2015-01-UK	2015-03-05	docetaxel	not evaluable	2015-03-05
004001	2	2015-03-11	2015-03-13	fluorocrail	not evaluable
004001	3	2015-06-02	2015-07-24	oxaliplatin	not evaluable	2015-07-30
004002	2	2015-UK-UK	2015-UK-UK	oxaliplatin,S-1	not evaluable
004002	1	2015-07-17	2015-09-19	docetaxel,cisplatin	partial response	2015-10-10
004002	1	2015-UK-UK	2015-UK-UK	S-1	not evaluable	2015-07-UK
004003	2	2016-06-07	2016-06-08	docetaxel,cisplatin	not evaluable
004003	1	2016-04-22	2016-05-27	oxaliplatin,capecitabine	disease progression	2016-05-UK
004004	1	2012-10-UK	2012-11-UK	oxaliplatin,S-1	not evaluable
004004	1	2013-01-UK	2013-04-UK	oxaliplatin,S-1	not evaluable
004004	1	UK-UK-UK	UK-UK-UK	docetaxel	not evaluable	UK-UK-UK
004004	2	UK-UK-UK	UK-UK-UK	irinotecan	not evaluable	UK-UK-UK
004005	0	2015-10-UK	2016-01-UK	docetaxel,oxaliplatin,capecitabine,trastuzumab	not evaluable
004005	1	2016-04-UK	2016-06-UK	oxaliplatin,capecitabine,trastuzumab	not evaluable	2016-06-UK
004005	2	2016-06-UK	2016-07-UK	raltitrexed,trastuzumab	disease progression	2016-07-UK
004006	0	2015-06-30	2015-10-19	oxaliplatin,fluorocrail,leucovorin	not evaluable	2016-06-UK
004006	1	2016-06-13	2016-06-UK	docetaxel,capecitabine	not evaluable
004006	1	2016-07-04	2016-09-10	docetaxel	disease progression	2016-09-10
004007	2	2012-08-UK	2013-01-13	docetaxel,oxaliplatin,capecitabine	stable disease	2013-01-13
004007	0	2011-UK-UK	2011-UK-UK	epirubicin,cisplatin,fluorocrail	not evaluable	2011-UK-UK
004007	0	2011-02-UK	2011-05-28	oxaliplatin,fluorocrail,leucovorin	not evaluable	2011-05-28
004007	1	2011-11-UK	2012-09-15	S-1	stable disease	2012-09-15
004007	3	2013-UK-UK	2016-11-29	capecitabine	not evaluable	2016-11-29
004008	1	2016-08-19	2016-08-20	paclitaxel,cisplatin	stable disease
004008	2	2016-09-14	2016-10-UK	lobaplatin,capecitabine	stable disease	2017-08-08
004008	1	2016-03-04	2016-05-31	oxaliplatin,capecitabine	stable disease
005001	1	2016-03-21	2016-04-23	oxaliplatin,tegafur,leucovorin	disease progression	2016-06-20
005001	2	2016-06-22	2016-06-24	docetaxel,nedaplatin	disease progression	2016-07-18
005002	2	2017-03-UK	2017-06-UK	irinotecan,S-1	stable disease	2017-07-UK
005002	1	2016-05-UK	2016-09-UK	docetaxel,oxaliplatin	stable disease	2017-03-UK
005002	3	2017-07-UK	2017-08-UK	paclitaxel,cisplatin	not evaluable
005003	1	2017-03-25	2017-10-16	fluorocrail,oxaliplatin,leucovorin	stable disease	2018-03-07
005003	2	2018-03-08	2018-03-29	docetaxel	not evaluable	2018-04-18
005004	2	2018-07-10	2018-08-06	paclitaxel,oxaliplatin	disease progression	2018-09-06
005004	1	2018-01-02	2018-06-25	cisplatin,capecitabine	stable disease	2018-07-08
005005	1	2018-07-15	2018-08-10	oxaliplatin,tegafur,leucovorin	disease progression	2018-08-24
005005	2	2018-08-30	2018-10-30	docetaxel,cisplatin	stable disease
006001	1	2015-11-25	2015-UK-UK	paclitaxel,cisplatin	not evaluable
006001	2	2015-UK-UK	2016-UK-UK	S-1	disease progression	2016-04-UK
007001	0	2010-11-UK	UK-UK-UK	oxaliplatin,fluorocrail,leucovorin	disease progression	2013-03-06
007001	4	2015-07-05	2015-09-UK	cisplatin,S-1	disease progression	2015-09-16
007001	5	2015-09-16	2015-10-10	paclitaxel,irinotecan	disease progression	2015-11-03
007001	1	2013-03-09	UK-UK-UK	gemcitabine,capecitabine	stable disease	UK-UK-UK
007001	3	2014-12-01	2014-12-UK	oxaliplatin,capecitabine	not evaluable
007001	2	2013-03-27	2013-06-05	oxaliplatin,capecitabine	disease progression	2013-07-06
007001	3	2013-07-UK	2014-10-UK	capecitabine	not evaluable
007001	3	2014-12-25	2015-01-07	capecitabine	not evaluable	2015-07-05
007002	1	2014-09-UK	2015-04-14	oxaliplatin,capecitabine	disease progression	2015-04-UK
007002	2	2015-07-15	2015-10-08	paclitaxel	disease progression	2015-10-28
007004	1	2014-10-25	2014-10-25	docetaxel,oxaliplatin,capecitabine	not evaluable	UK
007004	4	2015-10-23	2016-02-16	oxaliplatin,capecitabine	partial response	2016-03-09
007004	3	2015-03-UK	2015-08-UK	S-1	not evaluable	2015-10-UK
007004	2	2014-11-01	2014-11-08	capecitabine	disease progression	2014-12-UK
007005	3	2016-03-21	2016-05-04	irinotecan,fluorocrail,leucovorin	disease progression	2016-05-13
007005	1	2014-UK-UK	2015-04-UK	docetaxel,S-1	disease progression	2015-05-UK
007005	2	2015-05-UK	2015-11-05	oxaliplatin,capecitabine	disease progression	2016-02-22
007005	2	2015-11-UK	2016-01-UK	capecitabine	disease progression	2016-02-22
007006	1	2015-10-UK	2016-03-UK	oxaliplatin,docetaxel,S-1	not evaluable	2016-06-17
007006	1	2016-04-UK	2016-04-UK	irinotecan,S-1	not evaluable	2016-06-17
008001	1	2015-07-21	2015-09-25	oxaliplatin,S-1	stable disease	2015-10-21
008001	2	2015-10-23	2016-04-06	irinotecan,S-1	partial response	2016-04-26
008001	0	2014-10-11	2014-11-23	S-1	stable disease
008001	0	2014-12-17	2015-06-03	S-1	disease progression	2015-07-15
009001	1	2015-12-10	2016-04-06	oxaliplatin,S-1	stable disease
009001	1	2016-05-04	2016-05-18	S-1	stable disease
009002	1	2015-07-09	2015-12-11	oxaliplatin,fluorocrail,leucovorin	complete response	2016-05-UK
009002	2	2016-05-UK	2016-06-10	S-1	not evaluable	2016-06-10
009003	1	2014-11-05	2015-06-20	oxaliplatin,S-1	stable disease	2015-10-13
009003	2	2015-10-14	2016-03-14	docetaxel,capecitabine	stable disease	2016-07-22
009004	2	2015-10-08	2015-10-29	docetaxel,trastuzumab	disease progression	2015-11-UK
009004	1	2015-08-UK	2015-09-UK	oxaliplatin,S-1	disease progression	2015-09-UK
009004	3	2015-12-15	2016-01-26	irinotecan	complete response	2016-04-12
009004	4	2016-04-14	2016-08-02	irinotecan	stable disease	2016-11-22
009004	3	2015-11-18	2015-11-22	irinotecan	not evaluable
009005	1	2016-11-15	2016-11-17	oxaliplatin,fluorocrail,leucovorin	not evaluable
009005	2	2016-11-27	2016-12-01	capecitabine	not evaluable
009006	2	2017-02-UK	2017-04-UK	docetaxel,raltitrexed	disease progression	2017-04-UK
009006	1	2015-12-UK	2016-10-UK	S-1	disease progression	2016-10-UK
009007	1	2017-02-20	2017-03-17	docetaxel,cisplatin,fluorocrail	stable disease
009007	2	2017-04-05	2017-04-19	S-1	not evaluable
009008	3	2017-05-08	2017-05-22	cyclophosphamide,adriamycin,cisplatin	disease progression	2017-06-01
009008	4	2017-07-04	2017-07-09	irinotecan,tegafur	disease progression	2017-07-25
009008	1	2016-11-02	2017-01-04	oxaliplatin,S-1	disease progression	2017-02-03
009008	4	2017-06-06	2017-06-07	irinotecan,raltitrexed	not evaluable
009008	2	2017-02-06	2017-04-14	cisplatin,paclitaxel	disease progression	2017-05-04
009009	1	2017-05-UK	2017-07-UK	oxaliplatin,fluorocrail,leucovorin	disease progression	2017-07-UK
009009	2	2017-07-UK	2017-09-UK	paclitaxel,tegafur	disease progression	2017-09-UK
009010	1	2016-06-12	2017-03-06	S-1,oxaliplatin	disease progression	2017-03-06
009010	2	2017-09-25	2017-10-19	docetaxel	stable disease
009011	1	2017-08-24	2017-12-15	docetaxel,S-1	disease progression	2018-01-02
009011	2	2018-01-12	2018-02-05	raltitrexed,oxaliplatin	disease progression	2018-02-05
009012	1	2018-09-25	2018-11-30	fluorocrail,oxaliplatin,docetaxel,leucovorin	stable disease	2018-12-18
009012	2	2018-12-18	2019-02-03	irinotecan	stable disease	2019-02-19
009013	1	2018-11-27	2019-03-18	docetaxel,oxaliplatin,S-1	not evaluable
009013	2	2019-07-11	2019-08-21	irinotecan	disease progression	2019-09-UK
009013	1	2019-04-12	2019-06-04	S-1	disease progression	2019-07-UK
009014	2	2019-04-27	2019-06-24	paclitaxel,S-1	disease progression	2019-09-UK
009014	3	2019-09-18	2019-10-22	paclitaxel,S-1	disease progression	2019-11-05
009014	1	2017-11-30	2018-02-27	oxaliplatin,capecitabine	disease progression	2019-04-UK
010001	1	2014-12-27	2015-03-30	docetaxel,nedaplatin	not evaluable	2015-06-UK
010002	1	2016-01-07	2016-03-16	oxaliplatin,fluorocrail,leucovorin	not evaluable	2016-06-17
010002	2	2016-08-UK	2016-08-UK	docetaxel,capecitabine	not evaluable	2016-09-19
011001	0	2012-05-28	2012-07-03	oxaliplatin,epirubicin,fluorocrail	stable disease
011001	0	2012-09-13	2012-10-20	oxaliplatin,epirubicin,fluorocrail	stable disease
011001	2	2014-11-18	2014-11-22	paclitaxel,fluorocrail,leucovorin	stable disease
011001	3	2016-06-15	2016-07-26	irinotecan,fluorocrail,leucovorin	disease progression	2016-08-UK
011001	0	2012-11-20	2012-12-24	oxaliplatin,fluorocrail,leucovorin	disease progression	2013-10-UK
011001	2	2015-01-08	2015-11-01	paclitaxel,fluorocrail,leucovorin	disease progression	2016-06-07
011001	1	2013-11-01	2013-11-14	paclitaxel,S-1	disease progression	2014-11-08
011001	4	2016-08-31	2016-10-28	pemetrexed,cisplatin	disease progression	2016-12-09
011002	0	2011-08-06	2011-12-29	docetaxel,fluorocrail,leucovorin	disease progression	2014-03-24
011002	2	2016-12-20	2017-01-31	capecitabine,oxaliplatin	disease progression	2017-02-14
011002	1	2014-06-16	2014-11-20	S-1	disease progression	2016-12-15
011003	2	2017-03-15	2017-04-23	paclitaxel,fluorocrail,leucovorin	disease progression	2017-05-31
011003	1	2016-10-23	2017-02-05	oxaliplatin,S-1	disease progression	2017-03-15
011004	3	2017-06-16	2017-07-18	fluorocrail,irinotecan,leucovorin	disease progression	2017-08-10
011004	1	2017-02-07	2017-02-11	oxaliplatin,fluorocrail,leucovorin	disease progression	2017-03-08
011004	2	2017-03-08	2017-05-12	paclitaxel,S-1	disease progression	2017-06-14
011005	2	2014-04-29	2014-05-27	oxaliplatin,fluorocrail,leucovorin	disease progression	2016-12-19
011005	3	2017-01-08	2017-06-16	oxaliplatin,S-1	disease progression	2017-09-01
011005	1	2013-07-16	2013-12-25	paclitaxel,S-1	disease progression	2014-04-22
011006	2	2017-08-03	2017-09-04	oxaliplatin,fluorocrail,leucovorin	disease progression	2017-09-30
011006	1	2016-11-14	2017-04-26	paclitaxel,S-1	disease progression	2017-08-01
011007	3	2018-03-23	2018-05-04	oxaliplatin,raltitrexed,paclitaxel,adriamycin	stable disease
011007	3	2018-01-16	2018-02-23	irinotecan,S-1	stable disease
011007	1	2016-03-16	2016-08-18	oxaliplatin,capecitabine	stable disease
011007	1	2016-09-UK	2017-10-UK	capecitabine	disease progression	2017-10-UK
011007	2	2017-11-UK	2018-01-UK	S-1	disease progression	2018-01-UK
011008	0	2016-12-29	2017-05-04	docetaxel,S-1	stable disease
011008	2	2017-12-14	2018-01-08	oxaliplatin,S-1	stable disease
011008	2	2018-04-09	2018-05-04	oxaliplatin,S-1	disease progression	2018-06-UK
011008	3	2018-06-03	UK-UK-UK	pemetrexed,cisplatin	disease progression	2018-08-10
011008	2	2018-02-UK	2018-03-UK	S-1	stable disease
011008	1	2017-09-06	2017-12-UK	S-1	disease progression	2017-12-UK
011009	1	2017-08-07	2017-12-14	docetaxel,fluorocrail,leucovorin	stable disease
011009	2	2018-04-04	2018-07-25	oxaliplatin,S-1	disease progression	2018-11-20
011009	1	2018-01-29	2018-02-12	S-1	disease progression	2018-04-02
011010	2	2018-06-22	2019-01-24	irinotecan,fluorocrail,leucovorin	disease progression	2019-03-06
011010	1	2018-04-13	2018-05-15	paclitaxel,oxaliplatin,S-1	disease progression	2018-06-14
011011	0	2017-01-19	2017-05-05	oxaliplatin,S-1	stable disease
011011	0	2017-05-26	2017-07-11	S-1	stable disease
011011	2	2019-03-28	2019-05-09	capecitabine	disease progression	2019-05-27
011011	1	2018-11-08	2019-01-06	S-1	disease progression	2019-03-25
011012	0	2018-09-19	2019-01-07	oxaliplatin,S-1	stable disease
011012	1	2019-03-04	2019-03-19	oxaliplatin,S-1	disease progression	2019-04-02
011012	2	2019-04-08	2019-07-17	paclitaxel,capecitabine	disease progression	2019-08-11
011013	1	2019-01-31	2019-02-22	oxaliplatin,S-1	disease progression
011013	2	2019-03-26	2019-06-19	oxaliplatin,capecitabine	disease progression	2019-09-02
012001	1	2016-03-18	2016-04-24	paclitaxel,S-1	not evaluable
012001	2	2016-06-06	2016-06-08	docetaxel,cisplatin	disease progression	2016-06-27
012001	1	2015-09-03	2016-01-01	oxaliplatin,capecitabine	partial response	2016-03-UK
012001	1	2016-05-02	2016-05-16	S-1	disease progression	2016-05-27
012002	1	2016-11-08	2016-12-25	docetaxel,oxaliplatin,fluorocrail	disease progression	2017-01-07
012002	2	2017-01-10	2017-02-14	S-1	disease progression	2017-02-18
012003	2	2016-03-01	2016-06-07	docetaxel,oxaliplatin,capecitabine	disease progression	2017-01-UK
012003	2	2017-01-UK	2017-04-UK	S-1	disease progression	2017-03-UK
012004	1	2016-05-13	2017-05-25	oxaliplatin,S-1,leucovorin	disease progression	2017-06-UK
012004	2	2017-07-UK	2017-08-25	oxaliplatin,capecitabine	disease progression	2017-08-09
012005	2	2017-08-18	2017-09-UK	capecitabine	disease progression	2017-10-18
012005	1	2017-07-21	2017-08-03	S-1	disease progression	2017-08-UK
014001	0	2014-03-18	2014-07-22	S-1,oxaliplatin	not evaluable
014001	1	2016-02-23	2016-03-31	S-1,docetaxel	disease progression	2016-04-09
014001	2	2016-04-12	2016-04-12	irinotecan	stable disease
014002	1	2015-06-15	2015-07-30	oxaliplatin,S-1	not evaluable	2016-02-03
014002	2	2016-03-15	2016-07-20	S-1,docetaxel	disease progression	2016-07-25
014003	2	2016-08-08	2016-09-12	docetaxel,cisplatin	disease progression	2016-10-UK
014003	1	2015-11-28	2016-05-15	S-1	disease progression	2016-06-UK
014004	2	2016-07-06	2016-09-23	S-1,oxaliplatin	disease progression	2016-10-17
014004	1	2015-02-07	2015-05-30	paclitaxel,capecitabine	stable disease
014004	1	2015-02-05	2015-04-13	cisplatin	partial response
014004	1	2015-06-21	2015-07-12	capecitabine	disease progression	2016-06-12
014005	2	2016-11-19	2017-01-14	irinotecan,fluorocrail,leucovorin	disease progression	2017-02-20
014005	1	2016-04-28	2016-07-19	paclitaxel,S-1	stable disease	2016-11-10
014005	0	2013-12-16	2014-05-30	S-1	complete response
014005	2	2016-11-16	2016-12-02	temozolomid	partial response	2017-02-20
014006	2	2017-02-08	2017-04-25	docetaxel,S-1	stable disease	2017-07-06
014006	1	2016-05-UK	2016-09-18	oxaliplatin,capecitabine	stable disease	2017-01-09
014007	2	2018-04-18	2018-06-25	paclitaxel,S-1	stable disease	2018-07-20
014007	0	2016-11-17	2016-12-22	oxaliplatin,S-1	not evaluable
014007	1	2018-02-UK	2018-03-22	oxaliplatin,capecitabine	disease progression	2018-04-17
014008	0	2016-06-23	2016-08-UK	oxaliplatin,S-1	not evaluable
014008	0	2016-09-05	2016-12-15	oxaliplatin,S-1	not evaluable
014008	2	2018-07-12	2018-09-27	irinotecan	stable disease	2018-11-13
014008	2	2018-01-10	2018-04-30	paclitaxel	stable disease	2018-11-13
014008	1	2017-06-15	2017-11-UK	S-1	stable disease	2018-01-05
014008	2	2018-02-02	2018-04-30	S-1	stable disease	2018-11-13
014009	1	2016-03-01	2016-UK-UK	docetaxel,oxaliplatin	not evaluable	2018-02-22
014009	2	2018-03-02	2018-07-02	paclitaxel,oxaliplatin	not evaluable	2019-02-23
014010	0	2016-11-23	2017-01-15	oxaliplatin,fluorocrail,leucovorin	not evaluable	2017-11-24
014010	2	2018-01-10	2018-06-08	irinotecan	partial response	2018-10-27
014010	3	2018-10-28	2019-02-UK	S-1	partial response	2019-03-01
014010	1	2017-11-27	2017-12-18	paclitaxel	disease progression	2018-01-09
014011	0	2017-01-16	2017-03-31	oxaliplatin,S-1	not evaluable	2018-04-24
014011	1	2018-04-26	2018-08-16	paclitaxel,S-1	not evaluable	2019-01-09
014011	2	2019-01-15	2019-03-27	irinotecan	disease progression	2019-04-12
014012	1	2016-08-UK	2017-01-UK	capecitabine,trastuzumab	stable disease
014012	1	2016-04-14	2016-08-UK	S-1,trastuzumab	disease progression	2016-06-16
014012	3	2018-07-04	2019-05-01	irinotecan,S-1	stable disease	2019-05-20
014012	1	2015-06-21	2015-11-UK	oxaliplatin,S-1	disease progression	2016-04-UK
014012	2	2018-03-17	2018-04-08	paclitaxel,cisplatin	disease progression	2018-05-UK
014012	3	2018-05-07	2018-06-19	irinotecan	stable disease
014012	1	2017-01-UK	2018-01-16	S-1	stable disease	2018-01-14
014013	1	2019-03-20	2019-04-04	oxaliplatin,S-1	not evaluable
014013	2	2019-06-18	2019-06-25	paclitaxel	not evaluable	2019-07-26
014014	1	2018-06-28	2018-11-07	fluorocrail,oxaliplatin,docetaxel,leucovorin	stable disease
014014	2	2019-05-24	2019-09-03	paclitaxel,capecitabine	stable disease	2019-09-23
014014	3	2019-10-09	2019-10-09	irinotecan	disease progression	2019-11-06
014014	1	2018-12-01	2019-04-17	S-1	disease progression	2019-05-15
015001	1	2015-08-20	2015-12-14	paclitaxel,cisplatin,S-1	disease progression
015001	3	2017-01-19	2017-02-01	paclitaxel,cisplatin,S-1	disease progression
015001	1	2015-12-14	2015-12-27	paclitaxel,S-1	disease progression
015001	2	2016-09-02	2016-11-04	paclitaxel,S-1	disease progression	2017-01-10
015001	1	2016-01-15	2016-08-02	S-1	disease progression
015002	2	2016-01-07	2017-07-20	docetaxel,cisplatin,fluorocrail	disease progression	2017-12-11
015002	1	2014-10-16	2014-12-14	oxaliplatin,S-1	disease progression	2016-01-06
015003	1	2017-07-28	2017-11-22	irinotecan,fluorocrail,leucovorin	disease progression	2017-12-15
015003	3	2018-01-03	2018-01-14	oxaliplatin,S-1	not evaluable
015003	2	2017-12-15	2017-12-28	S-1	disease progression	2018-01-03
015004	2	2018-02-UK	2018-03-UK	oxaliplatin,S-1	disease progression	2018-04-UK
015004	1	2017-11-UK	2018-02-UK	S-1	disease progression	2018-02-UK
015005	1	2017-03-15	2017-10-09	docetaxel,S-1	not evaluable	2018-03-13
015005	2	2018-03-15	2018-04-25	oxaliplatin,capecitabine	disease progression	2018-05-22
015006	0	2012-08-08	2012-11-26	oxaliplatin,fluorocrail,leucovorin	not evaluable	2017-07-28
015006	4	2018-01-22	2018-08-21	carboplatin,S-1	not evaluable
015006	2	2017-08-28	2017-09-06	irinotecan,S-1	not evaluable
015006	1	2017-07-28	2017-08-28	oxaliplatin,S-1	not evaluable
015006	4	2018-08-21	2018-08-29	S-1	not evaluable
015006	3	2017-09-06	2018-01-22	nimotuzumab	disease progression	2018-01-22
015006	3	2017-10-11	2018-01-22	S-1	disease progression	2018-01-22
015007	1	2018-05-07	2018-09-03	oxaliplatin,S-1	not evaluable
015007	2	2018-11-05	2018-12-20	docetaxel,cisplatin	disease progression	2019-01-02
015007	1	2018-09-12	2018-10-23	S-1	disease progression	2018-10-29
016001	1	2014-08-UK	2014-11-UK	oxaliplatin,tegafur	disease progression	2015-05-UK
016001	3	2015-11-06	2015-12-26	docetaxel,adriamycin	partial response	NA
016001	2	2015-05-UK	2015-07-UK	S-1	partial response	2015-11-UK
016002	2	2014-11-25	2015-01-06	docetaxel,thalidomide	disease progression	2015-01-26
016002	1	2013-10-18	2014-11-03	oxaliplatin,S-1	partial response	2014-11-25
016003	1	2013-07-23	2013-11-05	oxaliplatin,S-1	not evaluable
016003	2	2015-12-09	2016-04-07	epirubicin,docetaxel	not evaluable
016004	1	2015-11-26	2015-12-18	paclitaxel,cisplatin	disease progression	2015-12-UK
016004	2	2016-01-04	2016-02-07	oxaliplatin,capecitabine	stable disease	2016-04-UK
016005	1	2015-04-27	2015-09-07	oxaliplatin,S-1	partial response	2015-12-02
016005	2	2015-12-02	2016-04-13	docetaxel,cisplatin	partial response	NA
016006	1	2015-05-08	2016-01-23	oxaliplatin,S-1	stable disease	2016-02-14
016006	2	2016-02-14	2016-02-17	paclitaxel,S-1	stable disease	NA
016007	2	2016-04-05	2016-04-15	oxaliplatin,fluorocrail	disease progression	2016-04-16
016007	1	2014-05-11	2014-12-20	S-1	disease progression	2016-04-01
016008	1	2016-01-UK	2016-02-UK	docetaxel,oxaliplatin,nedaplatin	disease progression	2016-03-07
016008	2	2016-03-10	2016-03-31	epirubicin,oxaliplatin	stable disease
016009	1	2015-06-19	2015-09-25	oxaliplatin,S-1	stable disease	2016-03-05
016009	2	2016-03-01	2016-03-28	oxaliplatin,capecitabine	stable disease	2016-05-13
016010	1	2014-08-08	2014-11-26	paclitaxel,capecitabine	disease progression	2015-01-UK
016011	1	2016-02-16	2016-03-25	oxaliplatin,S-1	stable disease
016011	2	2016-04-06	2016-05-31	docetaxel,cisplatin	stable disease
016012	1	2016-03-16	2016-04-23	paclitaxel,S-1	disease progression	2016-05-03
016012	2	2016-05-05	2016-06-13	oxaliplatin,capecitabine	disease progression	2016-06-27
016013	0	2015-11-13	2015-12-UK	oxaliplatin,docetaxel,S-1	not evaluable
016013	1	2016-04-UK	2016-UK-UK	docetaxel,S-1	not evaluable	2016-07-05
016014	0	2013-10-10	2014-02-13	oxaliplatin,tegafur	not evaluable	2016-02-18
016014	3	2016-05-25	2016-06-08	docetaxel,S-1	not evaluable
016014	2	2016-04-21	2016-05-05	oxaliplatin,S-1	not evaluable
016014	1	2016-02-24	2016-04-07	oxaliplatin,capecitabine	not evaluable
016015	1	2014-08-30	2014-10-09	docetaxel,S-1	stable disease
016015	1	2014-06-07	2014-08-08	oxaliplatin,S-1	stable disease
016015	2	2016-05-27	2016-06-18	raltitrexed	disease progression	2016-07-20
016015	1	2014-10-13	2015-02-05	S-1	disease progression	2016-04-27
016016	3	2016-01-31	2016-05-03	docetaxel,S-1	stable disease
016016	1	2015-01-21	2015-04-23	oxaliplatin,fluorocrail	stable disease
016016	3	2015-12-14	2015-12-UK	oxaliplatin,fluorocrail	stable disease
016016	2	2015-09-16	2015-10-12	oxaliplatin,fluorocrail	disease progression	2015-10-UK
016016	1	2015-05-UK	2015-07-UK	S-1	disease progression	2015-07-UK
016017	1	2015-03-UK	2015-08-UK	S-1	stable disease
016017	3	2015-11-UK	2016-05-14	S-1	stable disease
016017	2	2015-10-13	2015-10-18	tegafur	disease progression	2015-11-13
016018	2	2016-08-05	2016-08-09	docetaxel,cisplatin	disease progression	2016-09-01
016018	1	2016-06-23	2016-07-08	oxaliplatin,capecitabine	disease progression	2016-08-04
016019	1	2016-04-09	2016-08-09	paclitaxel,S-1	disease progression	2016-08-30
016020	1	2015-12-UK	2016-03-UK	oxaliplatin,S-1	not evaluable	2016-03-UK
016020	3	2016-09-07	2016-10-11	paclitaxel,S-1	not evaluable	2016-11-01
016020	2	2016-04-UK	2016-06-UK	paclitaxel,cisplatin	not evaluable
016021	2	2016-09-28	2016-10-25	paclitaxel,S-1	stable disease
016021	1	2016-UK-UK	2016-09-UK	paclitaxel,oxaliplatin	partial response	2016-09-27
016022	1	2015-09-07	2015-11-17	paclitaxel,S-1	disease progression	2015-12-08
016022	2	2015-12-21	2016-04-18	oxaliplatin,capecitabine	disease progression	2016-09-26
016022	3	2016-10-16	2016-10-30	irinotecan	disease progression	2016-11-03
016023	1	2016-01-UK	2016-05-UK	oxaliplatin,S-1	stable disease
016023	1	2016-09-09	2016-10-UK	epirubicin,paclitaxel	disease progression	2016-10-UK
016023	2	2016-10-12	2016-12-15	irinotecan,paclitaxel	disease progression	2016-12-15
016024	2	2016-10-30	2016-12-20	oxaliplatin,raltitrexed	not evaluable	2016-12-20
016024	1	2016-05-31	2016-UK-UK	S-1	not evaluable	2016-08-23
016025	2	2016-05-UK	2016-06-UK	cisplatin,fluorocrail	not evaluable
016025	3	2016-10-17	2016-12-13	docetaxel,cisplatin	disease progression	2016-12-29
016025	1	2016-01-UK	2016-05-05	paclitaxel,cisplatin	disease progression	2016-05-UK
016025	0	2015-02-04	2015-04-14	oxaliplatin,capecitabine	not evaluable
016026	3	2016-10-17	2016-11-09	docetaxel,cisplatin	stable disease
016026	1	2015-12-16	2016-06-08	paclitaxel,cisplatin	partial response
016026	2	2016-08-29	2016-10-03	paclitaxel,cisplatin	not evaluable	2016-10-17
016026	1	2015-10-30	2015-12-15	oxaliplatin,capecitabine	not evaluable
016026	3	2016-12-01	2016-12-15	docetaxel,capecitabine	disease progression	2017-01-06
016026	1	2016-06-28	2016-07-12	S-1	disease progression	2016-08-23
016027	1	2016-10-15	2016-11-18	oxaliplatin,capecitabine	disease progression	2016-11-25
016028	1	2016-12-31	2017-01-25	oxaliplatin,S-1	disease progression	2017-02-15
016028	2	2017-02-16	2017-03-13	paclitaxel,oxaliplatin	disease progression	2017-03-22
016029	1	2017-02-13	2017-03-18	oxaliplatin,S-1	disease progression	2017-03-27
016029	2	2017-03-28	2017-03-29	paclitaxel,oxaliplatin	disease progression	2017-04-18
016030	2	2016-12-23	2017-05-06	oxaliplatin,capecitabine	disease progression	2017-06-13
016030	1	2016-UK-UK	UK-UK-UK	S-1	disease progression	2016-12-23
016031	0	2016-09-20	2016-11-07	oxaliplatin,S-1	disease progression	2017-01-16
016031	1	2017-01-17	2017-05-09	paclitaxel,irinotecan	disease progression	2017-08-03
016032	1	2016-12-08	2017-02-UK	oxaliplatin,S-1	stable disease
016032	1	2017-02-22	2017-04-07	docetaxel,S-1	disease progression	2017-04-07
016032	2	2017-04-07	2017-08-03	irinotecan,capecitabine	disease progression	2017-08-03
016033	1	2014-09-UK	2014-11-UK	oxaliplatin,S-1	disease progression	2015-04-01
016033	2	2017-05-UK	2017-07-UK	docetaxel,nedaplatin	disease progression	2017-09-12
016034	1	2016-10-09	2016-12-19	oxaliplatin,S-1	disease progression	2017-01-03
016034	2	2017-01-17	2017-02-05	epirubicin,paclitaxel	disease progression	2017-10-13
016035	1	2016-12-01	2016-12-UK	lobaplatin,S-1	stable disease
016035	2	2017-06-11	2017-08-26	oxaliplatin,paclitaxel	disease progression	2017-10-10
016035	1	2017-01-UK	2017-06-UK	S-1	disease progression	2017-06-06
016036	1	2016-11-23	2017-02-28	oxaliplatin,S-1	disease progression	2017-08-21
016036	2	2017-08-30	2017-09-21	irinotecan,lobaplatin	disease progression	2017-10-06
016037	2	2017-05-11	2017-06-09	oxaliplatin,tegafur	disease progression	2017-06-27
016037	1	2017-04-20	2017-05-03	irinotecan,S-1	not evaluable
016037	3	2017-06-23	2017-10-13	paclitaxel,nedaplatin	disease progression	2017-11-06
016038	1	2016-02-29	2016-03-04	paclitaxel,cisplatin,fluorocrail	not evaluable
016038	2	2016-05-31	2016-10-03	oxaliplatin,S-1	disease progression	2017-11-10
016039	2	2017-10-17	2017-11-10	irinotecan,S-1	disease progression	2017-11-14
016039	1	2017-07-22	2017-10-10	oxaliplatin,S-1	disease progression	2017-10-16
016040	1	2013-06-25	2013-10-UK	oxaliplatin,S-1	stable disease
016040	1	2016-11-11	2017-04-08	cisplatin,capecitabine	disease progression	2017-08-10
016040	3	2017-09-07	2017-11-16	cisplatin,capecitabine	disease progression	2017-12-01
016040	2	2017-08-11	2017-08-25	capecitabine	disease progression	2017-09-07
016041	2	2017-08-22	2017-11-16	paclitaxel,S-1	disease progression	2017-12-04
016041	1	2017-01-11	2017-04-07	oxaliplatin,capecitabine	disease progression	2017-08-14
016042	2	2017-06-07	2017-11-20	docetaxel,S-1	disease progression	2017-12-06
016042	1	2015-10-26	2016-03-07	oxaliplatin,capecitabine	disease progression	2017-06-05
016043	1	2017-06-09	2017-09-UK	cisplatin,S-1	disease progression	2017-10-23
016043	2	2017-11-25	2017-12-05	oxaliplatin,capecitabine	disease progression	2017-12-18
016044	2	2017-04-11	2017-07-28	paclitaxel,S-1	stable disease
016044	1	2016-09-UK	2016-12-UK	oxaliplatin,fluorocrail	disease progression	2017-03-31
016044	2	2017-08-22	2017-11-UK	S-1	disease progression	2017-12-14
016045	1	2016-12-01	2016-12-26	fluorocrail,oxaliplatin,leucovorin	stable disease
016045	2	2017-05-UK	2017-10-14	oxaliplatin,tegafur	stable disease	2017-11-16
016045	1	2017-03-08	2017-03-23	capecitabine	disease progression	2017-05-08
016045	3	2017-12-05	2017-12-19	S-1	disease progression	2017-12-25
016046	1	2017-07-27	2017-09-14	oxaliplatin,S-1	disease progression	2017-10-16
016046	2	2017-10-17	2017-12-24	paclitaxel,irinotecan	disease progression	2018-01-18
016047	1	2017-07-13	2017-10-05	oxaliplatin,S-1,endostar	stable disease	2017-11-29
016047	1	2017-04-25	2017-06-23	docetaxel,raltitrexed	stable disease
016047	2	2017-12-UK	2018-01-UK	irinotecan,bevacizumab	disease progression	2018-03-UK
016047	2	2017-11-29	2017-11-30	raltitrexed	stable disease
016048	1	2016-09-27	2017-02-01	oxaliplatin,S-1	disease progression	2017-05-16
016048	2	2017-05-17	2018-02-06	docetaxel,cisplatin	disease progression	2018-03-30
016049	1	2016-06-01	2016-10-08	oxaliplatin,S-1	stable disease	2017-12-01
016049	2	2017-12-07	2018-02-21	paclitaxel,S-1	disease progression	2018-04-03
016050	3	2017-12-26	2018-03-14	docetaxel,S-1	disease progression	2018-04-12
016050	2	2017-10-24	2017-12-05	oxaliplatin,S-1	disease progression	2017-12-26
016050	1	2017-08-21	2017-09-20	S-1	not evaluable
016051	1	2017-03-UK	2017-06-UK	oxaliplatin,S-1	disease progression	2018-01-12
016051	2	2018-01-18	2018-03-27	docetaxel,cisplatin	disease progression	2018-04-13
016052	1	2018-03-02	2018-03-06	docetaxel,cisplatin	not evaluable
016052	1	2018-03-23	2018-UK-UK	docetaxel	disease progression	2018-04-24
016053	1	2017-08-10	2017-09-20	oxaliplatin,S-1	not evaluable
016053	2	2017-11-02	2017-11-22	S-1	disease progression	2018-01-24
016054	1	2018-03-21	2018-04-25	oxaliplatin,S-1	disease progression	2018-05-14
016054	2	2018-05-15	2018-06-09	docetaxel,raltitrexed	disease progression	2018-07-02
016055	2	2016-11-08	2017-04-03	paclitaxel,S-1	disease progression	2018-07-06
016055	1	2016-04-11	2016-09-28	oxaliplatin,capecitabine	disease progression	2016-11-06
016056	1	2017-10-14	2018-02-UK	oxaliplatin,S-1	stable disease	2018-04-18
016056	2	2018-04-19	2018-05-11	docetaxel	disease progression	2018-06-04
016056	3	2018-06-05	2018-07-04	irinotecan	disease progression	2018-07-24
016057	1	2018-01-26	2018-06-23	oxaliplatin,S-1	disease progression	2018-07-03
016057	2	2018-07-11	2018-07-15	oxaliplatin,irinotecan	disease progression	2018-08-09
016058	2	2018-06-05	2018-07-03	docetaxel,oxaliplatin	disease progression	2018-07-24
016058	1	2017-09-UK	2018-03-UK	S-1	stable disease	2018-06-04
016059	2	2018-05-26	2018-07-17	docetaxel,S-1	stable disease
016059	0	2017-07-14	2017-09-17	oxaliplatin,S-1	stable disease
016059	1	2017-11-28	2018-01-25	oxaliplatin,S-1	disease progression	2018-05-24
016059	2	2018-08-01	2018-08-14	S-1	disease progression	2018-08-28
016060	1	2017-08-26	2018-03-26	oxaliplatin,S-1	stable disease	2018-04-12
016060	2	2018-04-13	2018-08-02	docetaxel,nedaplatin	stable disease	2018-08-30
016061	2	2017-08-02	2017-10-07	docetaxel,S-1	disease progression	2018-03-UK
016061	1	2016-03-21	2016-07-UK	oxaliplatin,S-1	disease progression	2017-06-19
016061	2	2017-06-20	2017-07-13	docetaxel,oxaliplatin	stable disease
016061	3	2018-03-18	2018-07-05	paclitaxel,capecitabine	disease progression	2018-09-04
016062	1	2018-07-05	2018-08-14	oxaliplatin,S-1	disease progression	2018-08-29
016062	2	2018-09-03	2018-09-30	docetaxel,nedaplatin	disease progression	2018-10-18
016063	1	2018-03-22	2018-08-27	oxaliplatin,S-1	disease progression	2018-09-18
016063	2	2018-09-28	2018-11-08	irinotecan,raltitrexed	disease progression	2018-11-28
016063	3	2018-11-28	2018-12-10	fluorocrail,cisplatin	disease progression	2019-01-02
016064	1	2018-08-24	2018-10-25	oxaliplatin,S-1	disease progression	2018-11-14
016064	2	2018-11-16	2019-01-19	docetaxel,cisplatin	disease progression	2019-02-12
016065	1	2018-10-08	2018-12-16	oxaliplatin,tegafur	disease progression	2019-01-02
016065	2	2019-01-03	2019-01-30	paclitaxel,cisplatin	disease progression	2019-02-27
016066	1	2019-01-08	2019-03-10	paclitaxel,S-1	disease progression	2019-03-10
016066	2	2019-03-10	2019-08-30	docetaxel	disease progression	2019-09-23
017001	1	2013-02-12	2013-03-12	paclitaxel	disease progression	2014-03-UK
017001	2	2014-04-15	2014-05-15	S-1	disease progression	2014-05-UK
017002	3	2012-10-17	2014-01-UK	oxaliplatin,paclitaxel,docetaxel,S-1	disease progression	2014-02-UK
017002	1	2011-04-UK	UK-UK-UK	oxaliplatin,fluorocrail,leucovorin	not evaluable	2011-09-UK
017002	4	2014-02-20	2015-04-UK	epirubicin,oxaliplatin,S-1	disease progression	2015-06-UK
017002	5	2015-06-23	2015-12-UK	irinotecan,capecitabine,thalidomide	not evaluable	UK-UK-UK
017002	2	2011-09-UK	UK-UK-UK	S-1	not evaluable	2012-10-UK
017003	1	2015-08-19	2015-10-UK	docetaxel,cisplatin,fluorocrail	not evaluable	2016-02-UK
017003	1	2015-12-05	2016-02-19	S-1	disease progression	2016-02-16
017004	0	2008-03-20	2008-09-UK	oxaliplatin,fluorocrail,leucovorin	not evaluable	2011-12-UK
017004	1	2011-12-16	2012-10-UK	oxaliplatin,fluorocrail,leucovorin	disease progression	2012-10-30
017004	3	2015-06-25	2015-11-11	paclitaxel	not evaluable
017004	2	2013-01-08	2013-06-UK	S-1	disease progression	2013-10-14
017005	1	2015-12-02	2016-02-16	docetaxel,cisplatin,S-1	stable disease
017005	1	2016-02-UK	2016-03-21	cisplatin,S-1	stable disease
017005	1	2016-04-UK	2016-06-UK	paclitaxel,S-1	stable disease
017005	2	2016-07-UK	2016-08-UK	nedaplatin,docetaxel	disease progression	2016-07-UK
017006	2	2016-07-06	2016-08-16	paclitaxel,cisplatin	disease progression
017006	1	2016-05-12	2016-06-09	VP16,cisplatin	disease progression
017006	3	2016-09-21	2016-10-31	S-1	disease progression	2016-11-13
017007	1	2014-06-05	2014-08-25	oxaliplatin,fluorocrail,leucovorin	not evaluable	2014-08-UK
017007	2	2016-10-12	2016-12-24	paclitaxel,S-1	stable disease	2017-02-05
017008	1	2016-01-20	2016-02-UK	docetaxel,S-1	stable disease	2016-09-12
017008	2	2016-09-UK	2016-11-28	S-1	disease progression	2016-11-28
017009	0	2016-11-UK	2016-12-UK	S-1	not evaluable
017009	1	2017-10-16	2017-11-27	capecitabine	disease progression	2017-11-28
017011	1	2017-09-21	2017-10-30	oxaliplatin,fluorocrail	disease progression	2017-11-UK
017011	2	2017-11-28	2018-02-10	paclitaxel	disease progression	2018-03-UK
017012	1	2016-11-28	2017-05-UK	S-1,oxaliplatin	stable disease	2018-03-UK
017012	2	2018-03-UK	2018-04-UK	paclitaxel,oxaliplatin	not evaluable
018001	1	2016-04-07	2016-07-27	oxaliplatin,S-1	stable disease	2016-08-02
018001	2	2016-08-08	2016-10-11	paclitaxel,cisplatin	partial response	2016-11-22
018002	2	2016-10-26	2017-01-10	irinotecan,fluorocrail,leucovorin	disease progression	2017-03-21
018002	0	2015-02-05	2015-06-04	S-1,cisplatin	stable disease
018002	1	2016-04-13	2016-08-23	paclitaxel,capecitabine	disease progression	2016-10-17
018002	0	2015-06-18	2015-07-08	capecitabine	stable disease	2016-UK-UK
019001	3	2014-05-07	2014-09-06	epirubicin,cisplatin,raltitrexed	stable disease	2014-12-13
019001	1	2013-02-21	2013-06-26	oxaliplatin,S-1	stable disease	2013-08-01
019001	2	2013-08-01	2013-12-16	docetaxel,cisplatin	stable disease	2014-05-07
019001	4	2014-12-13	2015-03-06	irinotecan,cisplatin	stable disease	2016-02-15
019002	1	2015-11-16	2016-01-04	oxaliplatin,capecitabine	not evaluable	2016-01-08
019002	2	2016-01-19	2016-03-02	docetaxel	not evaluable	2016-03-25
019003	3	2014-10-11	2015-04-21	docetaxel,cisplatin,fluorocrail	stable disease	2015-10-18
019003	1	2013-10-01	2014-05-UK	oxaliplatin,fluorocrail	stable disease	2014-05-26
019003	4	2015-12-26	2016-03-19	irinotecan	stable disease	2016-04-14
019003	2	2014-05-28	2014-09-UK	S-1	stable disease	2014-10-08
019004	1	2015-09-25	2015-UK-UK	docetaxel,S-1,cisplatin	not evaluable
019004	0	2014-06-02	2014-07-28	oxaliplatin,raltitrexed	not evaluable
019004	1	2015-10-07	2016-05-UK	S-1	disease progression	2016-05-UK
019005	1	2015-11-11	2016-02-05	paclitaxel,S-1	disease progression	2016-04-UK
019005	2	2016-04-20	2016-UK-UK	irinotecan,cisplatin	not evaluable	2016-07-13
019006	3	2016-04-01	2016-06-05	paclitaxel,S-1	not evaluable
019006	2	2015-10-26	2016-01-04	irinotecan,cisplatin	not evaluable	2016-03-25
019006	1	2015-06-16	2015-09-08	oxaliplatin,capecitabine	not evaluable	2015-10-17
019007	1	2016-01-UK	2016-03-UK	oxaliplatin,S-1	not evaluable
019007	2	2016-UK-UK	2016-UK-UK	paclitaxel,S-1	not evaluable
019007	2	2016-UK-UK	2016-UK-UK	paclitaxel,capecitabine	not evaluable	2016-10-19
019008	1	2016-12-29	2017-03-05	oxaliplatin,S-1	not evaluable
019008	2	2017-03-UK	2017-05-01	irinotecan,capecitabine	disease progression	2017-05-01
019009	1	2016-06-25	2017-01-05	oxaliplatin,tegafur,leucovorin	not evaluable
019009	2	2017-02-03	2017-05-05	S-1	not evaluable
019010	1	2014-06-UK	2014-10-UK	oxaliplatin,capecitabine	stable disease	2014-10-UK
019010	2	2014-10-UK	2017-06-UK	S-1	stable disease	2017-06-UK
019011	2	2017-03-07	2017-04-11	paclitaxel,lobaplatin,S-1	not evaluable	2017-07-18
019011	0	2014-12-10	2015-04-29	oxaliplatin,S-1	stable disease	UK-UK-UK
019011	1	2016-08-23	UK-UK-UK	docetaxel,cisplatin	stable disease	2016-09-20
019012	2	2017-06-28	2017-UK-UK	lobaplatin,raltitrexed	stable disease	2017-08-14
019012	1	2017-05-27	2017-06-UK	S-1	stable disease	2017-06-22
019013	2	2016-10-21	2017-02-03	oxaliplatin,fluorocrail,leucovorin	stable disease	2017-09-07
019014	1	2017-03-29	2017-UK-UK	docetaxel,S-1	stable disease	2017-06-05
019015	2	2017-08-01	2017-08-03	irinotecan,raltitrexed	stable disease	2017-09-23
019015	1	2016-UK-UK	2016-UK-UK	capecitabine,oxaliplatin	stable disease	2017-06-20
019016	1	2016-UK-UK	2016-11-28	platinum,fluorocrail,leucovorin	stable disease	2016-11-28
019016	3	2017-07-05	2017-08-29	docetaxel,carboplatin	disease progression	2017-10-11
019016	2	2017-04-28	2017-05-25	oxaliplatin,capecitabine	disease progression	2017-07-03
019017	2	2017-05-27	2017-06-24	paclitaxel,cisplatin,fluorocrail	disease progression	2017-08-03
019017	3	2017-08-05	UK-UK-UK	irinotecan,cisplatin	disease progression	2017-10-23
019017	1	2017-03-15	2017-04-17	oxaliplatin,capecitabine	disease progression	2017-05-25
019018	1	UK-UK-UK	UK-UK-UK	oxaliplatin,fluorocrail,leucovorin	disease progression	2017-08-27
019018	2	2017-08-29	2017-UK-UK	irinotecan,cisplatin	disease progression	2017-11-10
019019	1	2016-11-23	2017-01-14	oxaliplatin,fluorocrail,leucovorin	disease progression	2017-01-14
019019	2	2017-01-14	2017-04-12	oxaliplatin,pemetrexed	disease progression	2017-04-12
019020	1	2017-07-06	2017-11-08	irinotecan,S-1	not evaluable	2017-11-30
019020	2	2017-11-30	2017-11-30	S-1	disease progression	2017-12-23
019021	1	2015-08-UK	UK-UK-UK	oxaliplatin,S-1	disease progression	2017-10-18
019022	1	2017-04-UK	2017-11-21	oxaliplatin,capecitabine	stable disease	2018-01-10
019023	1	2017-12-02	2018-01-13	epirubicin,oxaliplatin,capecitabine	not evaluable	2018-01-25
020001	2	2015-12-02	2016-04-03	oxaliplatin,fluorocrail,leucovorin	disease progression
020001	1	2015-09-24	2015-11-28	oxaliplatin,S-1	disease progression
020001	3	2016-04-18	2016-05-09	oxaliplatin,S-1	disease progression	2016-09-28
020001	4	2016-10-01	2016-10-22	paclitaxel,cisplatin	disease progression	2016-10-24
020002	1	2015-07-03	2015-12-28	oxaliplatin,S-1	disease progression	2016-09-02
020002	2	2016-09-27	2016-10-12	docetaxel,capecitabine	disease progression	2016-11-07
020003	0	2015-03-28	2015-05-04	oxaliplatin,fluorocrail,leucovorin	not evaluable	2016-04-14
020003	0	2014-12-UK	2014-12-UK	oxaliplatin,S-1	not evaluable
020003	0	2015-01-UK	2015-01-UK	oxaliplatin,capecitabine	not evaluable
020003	1	2016-04-14	2016-UK-UK	oxaliplatin,capecitabine	not evaluable	2016-11-22
020004	2	2017-01-16	2017-01-19	oxaliplatin,docetaxel,fluorocrail	not evaluable
020004	0	2015-08-23	2015-09-03	oxaliplatin,fluorocrail,leucovorin	disease progression	2015-UK-UK
020004	1	2016-12-UK	2017-01-13	S-1	disease progression	2017-01-14
020005	1	2016-04-23	2016-06-13	oxaliplatin,S-1	disease progression	2016-07-01
020005	3	2016-11-27	2016-12-31	irinotecan,lobaplatin	disease progression	2017-01-11
020005	2	2016-07-20	2016-09-13	paclitaxel,cisplatin	disease progression	2016-09-26
020006	2	2016-11-12	2017-01-17	irinotecan,S-1	disease progression	2017-02-08
020006	1	2016-10-04	2016-10-20	docetaxel,raltitrexed	disease progression	2016-11-UK
020007	1	2016-06-UK	2016-12-UK	docetaxel,cisplatin,S-1	disease progression	2017-01-17
020007	2	2017-01-21	2017-03-08	oxaliplatin,capecitabine	disease progression	2017-03-08
020008	2	2017-01-07	2017-05-28	oxaliplatin,docetaxel,fluorocrail	not evaluable
020008	1	2016-11-24	2016-12-27	oxaliplatin,S-1	not evaluable	2017-01-05
020009	3	2017-07-06	2017-07-08	cisplatin,fluorocrail	not evaluable
020009	2	2017-01-13	2017-04-13	capecitabine,docetaxel	not evaluable	2017-07-04
020009	1	2016-UK-UK	2017-UK-UK	S-1	not evaluable
020010	1	2017-02-04	2017-06-09	oxaliplatin,S-1	stable disease	2017-06-28
020010	2	2017-07-01	2017-07-04	paclitaxel,cisplatin	not evaluable
020011	2	2017-07-22	2017-07-25	docetaxel,cisplatin,fluorocrail	not evaluable
020011	1	2016-10-28	2017-03-27	oxaliplatin,S-1	not evaluable	2017-07-22
020012	0	2015-UK-UK	2016-UK-UK	oxaliplatin,raltitrexed	not evaluable	2016-UK-UK
020012	1	2016-11-04	2017-UK-UK	cisplatin,fluorocrail	not evaluable
020012	2	2017-UK-UK	2017-06-09	S-1	not evaluable	2017-06-09
020013	1	2017-07-UK	2017-08-UK	oxaliplatin,S-1	disease progression	2017-09-07
020013	2	2017-09-11	2017-11-02	docetaxel,fluorocrail	disease progression	2017-11-14
020014	1	2017-04-27	2017-09-13	oxaliplatin,S-1	stable disease
020014	2	2017-09-26	2017-10-25	docetaxel	not evaluable	2017-11-18
020015	1	2017-03-27	2017-08-07	oxaliplatin,S-1	not evaluable	2017-10-26
020015	2	2017-10-27	2017-10-31	paclitaxel,cisplatin	not evaluable
020016	1	2017-04-22	2017-10-09	oxaliplatin,S-1	disease progression	2017-07-18
020016	2	2017-10-24	2017-11-09	paclitaxel,cisplatin	disease progression	2017-12-11
020017	2	2017-05-25	2017-11-26	irinotecan,fluorocrail,leucovorin	not evaluable	2017-12-27
020017	1	2016-06-04	2016-10-28	oxaliplatin,capecitabine	not evaluable
020017	1	2016-11-10	2017-02-02	capecitabine	not evaluable
020018	1	2017-08-21	2017-10-26	oxaliplatin,S-1	stable disease
020018	1	2018-01-04	2018-02-02	oxaliplatin,S-1	stable disease	2018-02-02
020018	2	2018-02-03	2018-03-22	paclitaxel,carboplatin	not evaluable	2018-03-22
020018	1	2017-11-28	2017-12-04	oxaliplatin,capecitabine	stable disease
020019	1	2017-08-02	2018-01-22	oxaliplatin,S-1	not evaluable
020019	2	2018-10-22	2019-01-09	docetaxel,raltitrexed	stable disease
020019	2	2019-02-21	2019-02-22	docetaxel,raltitrexed	disease progression	2019-03-19
020019	2	2019-01-30	2019-01-30	raltitrexed	stable disease
020019	1	2018-01-29	2018-03-22	S-1	disease progression	2018-08-08
021001	1	2014-10-06	2015-01-15	paclitaxel,oxaliplatin	not evaluable	2015-08-31
021001	2	2015-09-09	2015-09-16	paclitaxel	not evaluable	2015-08-31
021001	1	2015-03-07	2015-07-15	S-1	disease progression	2015-08-31
021002	1	2013-08-UK	2015-02-UK	docetaxel,S-1,oxaliplatin	not evaluable	2015-05-UK
021002	0	2011-UK-UK	2011-UK-UK	oxaliplatin,S-1	disease progression	2013-08-UK
021002	2	2015-05-UK	2015-08-20	docetaxel,cisplatin	not evaluable
021003	1	2014-05-05	2014-08-19	paclitaxel,fluorocrail,leucovorin,cisplatin	stable disease	2015-01-26
021003	1	2015-02-04	2015-02-27	epirubicin,cisplatin,fluorocrail,endostar	disease progression	2015-03-UK
021003	2	2015-03-13	2015-05-30	paclitaxel,fluorocrail,oxaliplatin,leucovorin	disease progression	2015-06-12
021003	3	2015-06-19	2015-09-06	S-1	disease progression	2015-11-16
021004	1	2016-01-30	2016-02-25	paclitaxel,oxaliplatin,fluorocrail,leucovorin	disease progression	2016-03-14
021004	2	2016-03-18	2016-03-31	docetaxel,S-1	disease progression	2016-04-15
021005	2	2015-11-18	2015-12-04	oxaliplatin,fluorocrail,leucovorin	disease progression	2015-12-UK
021005	1	2015-03-20	2015-04-09	paclitaxel,fluorocrail,leucovorin	disease progression	2015-04-UK
021005	3	2016-03-UK	2016-04-20	capecitabine	stable disease	2016-05-13
021006	1	2015-03-03	2015-08-18	oxaliplatin,fluorocrail,leucovorin	disease progression	2016-02-02
021006	2	2016-03-19	2016-05-05	paclitaxel,fluorocrail,leucovorin	disease progression	2016-05-17
021006	1	2015-09-09	2016-01-UK	S-1	disease progression	2016-02-02
021007	3	2014-10-27	2014-12-19	irinotecan,fluorocrail,leucovorin	stable disease
021007	2	2014-09-19	2014-10-14	oxaliplatin,fluorocrail,leucovorin	disease progression	2014-10-UK
021007	1	2014-07-09	2014-09-06	paclitaxel,fluorocrail,leucovorin	disease progression	2014-09-UK
021007	7	2016-03-16	2016-05-07	docetaxel,VP16	stable disease	2016-05-UK
021007	6	2015-11-19	2016-02-28	adriamycin,cisplatin	stable disease	2016-03-UK
021007	5	2015-04-16	2015-10-27	capecitabine	disease progression	2015-11-16
021007	4	2015-01-06	2015-04-06	S-1	disease progression	2015-04-UK
021008	2	2016-03-15	2016-05-24	paclitaxel,fluorocrail,oxaliplatin,leucovorin	stable disease	2016-06-21
021009	1	2016-01-25	2016-03-23	paclitaxel,fluorocrail,leucovorin	disease progression	2016-04-05
021009	2	2016-04-08	2016-05-14	irinotecan,raltitrexed	disease progression	2016-06-17
021011	2	2015-11-21	2015-12-18	paclitaxel,fluorocrail,floxuridine,leucovorin	not evaluable	2016-05-17
021011	1	2015-03-24	2015-08-06	paclitaxel,oxaliplatin,cisplatin	partial response	2015-11-20
021013	2	2016-04-29	2016-05-28	paclitaxel,fluorocrail,leucovorin	stable disease	2016-06-30
021013	1	2015-09-14	2016-01-18	oxaliplatin,S-1	disease progression	2016-04-26
021014	1	2016-03-18	2016-04-05	irinotecan,fluorocrail,cisplatin,leucovorin	disease progression	2016-04-18
021014	0	2015-04-UK	2015-08-UK	oxaliplatin,paclitaxel,capecitabine	partial response
021014	0	2015-11-03	2016-01-04	oxaliplatin,paclitaxel,capecitabine	disease progression	2016-01-13
021014	1	2016-01-26	2016-02-29	irinotecan,raltitrexed,cisplatin	not evaluable
021014	2	2016-04-18	2016-06-18	S-1	not evaluable
021015	0	2014-12-08	2015-05-25	paclitaxel,oxaliplatin,fluorocrail,leucovorin	not evaluable	2016-01-19
021015	1	2016-03-24	2016-04-07	irinotecan,fluorocrail,leucovorin	not evaluable	2016-07-UK
021015	2	2016-07-26	2016-07-28	docetaxel,raltitrexed,lobaplatin	not evaluable
021015	1	2016-01-29	2016-03-23	irinotecan,raltitrexed	stable disease	2016-07-UK
021015	1	2016-05-13	2016-06-28	irinotecan,raltitrexed	stable disease	2016-07-19
021016	2	2016-03-17	2016-04-26	irinotecan,fluorocrail,leucovorin	disease progression	2016-UK-UK
021016	1	2014-06-21	2015-10-23	paclitaxel,oxaliplatin	partial response	2016-03-14
021016	3	2016-05-26	2016-09-15	S-1	stable disease	2016-11-01
021017	1	2015-06-29	2015-12-12	paclitaxel,oxaliplatin,fluorocrail	stable disease
021017	2	2016-06-17	2016-07-20	docetaxel,cisplatin	stable disease
021017	4	2016-08-27	2016-09-20	docetaxel,cisplatin	disease progression	2016-10-11
021017	1	2015-12-29	2016-05-25	S-1	stable disease	2016-06-12
021017	3	2016-08-05	2016-08-19	capecitabine	disease progression	2016-08-24
021018	1	2014-10-11	2014-10-27	paclitaxel,oxaliplatin,cisplatin,fluorocrail	not evaluable
021018	1	2014-09-23	2014-09-25	paclitaxel,fluorocrail,cisplatin,leucovorin	not evaluable
021018	2	2014-11-11	2015-01-13	paclitaxel,oxaliplatin,cisplatin	not evaluable
021018	3	2016-11-23	2016-11-25	irinotecan,raltitrexed,lobaplatin	not evaluable
021018	2	2015-UK-UK	2016-10-UK	S-1	not evaluable	2016-11-17
021019	1	2016-08-20	2016-11-25	fluorocrail,oxaliplatin,leucovorin	partial response	2016-12-23
021019	2	2016-12-15	2017-01-17	docetaxel,S-1	disease progression	2017-02-13
021020	2	2016-11-25	2017-02-22	fluorocrail,paclitaxel,oxaliplatin	stable disease
021020	1	2016-06-29	2016-11-01	oxaliplatin,S-1	partial response	2016-11-22
021021	2	2017-02-13	2017-03-22	paclitaxel,fluorocrail,floxuridine	not evaluable	2017-04-11
021021	1	2016-07-08	2016-08-31	paclitaxel,oxaliplatin	not evaluable
021021	1	2017-01-08	2017-01-10	docetaxel,cisplatin	disease progression	2017-02-09
021021	1	2016-10-10	2016-11-08	oxaliplatin,capecitabine	not evaluable
021021	1	2016-09-22	2016-UK-UK	oxaliplatin	not evaluable
021022	2	2017-03-02	2017-04-08	irinotecan,fluorocrail,leucovorin	not evaluable	2017-04-17
021022	1	2016-12-28	2017-02-15	fluorocrail,paclitaxel,oxaliplatin	not evaluable	2017-02-27
021022	0	2015-07-24	2015-12-04	oxaliplatin,S-1	partial response
021022	0	2016-01-27	2016-03-11	oxaliplatin,S-1	not evaluable	2016-12-21
021023	0	2014-09-17	2014-10-28	paclitaxel,fluorocrail,oxaliplatin,leucovorin	stable disease
021023	0	2014-12-04	2014-12-17	paclitaxel,fluorocrail,oxaliplatin,leucovorin	not evaluable
021023	1	2016-08-19	2016-11-10	irinotecan,fluorocrail,leucovorin	partial response	2017-04-25
021023	0	2015-01-20	2015-02-08	oxaliplatin,capecitabine	not evaluable
021023	2	2017-04-26	2017-06-25	S-1	stable disease	2017-07-24
021023	1	2015-02-27	2015-03-18	S-1	not evaluable
021024	0	2015-12-22	2016-01-UK	fluorocrail,paclitaxel,oxaliplatin	not evaluable
021024	0	2016-04-26	2016-06-UK	fluorocrail,paclitaxel,oxaliplatin	not evaluable	2017-07-UK
021024	1	2017-07-05	2017-07-18	capecitabine	disease progression	2017-07-28
021024	2	2017-07-31	2017-08-29	S-1	disease progression	2017-08-30
021025	2	2017-05-16	2017-06-26	irinotecan,fluorocrail,endostar,cisplatin	stable disease
021025	2	2016-07-25	2016-09-02	docetaxel,oxaliplatin,floxuridine,endostar	stable disease
021025	2	2017-07-19	2017-07-24	irinotecan,fluorocrail,endostar,leucovorin	stable disease
021025	2	2016-02-18	2016-03-27	irinotecan,fluorocrail,leucovorin	stable disease
021025	2	2016-12-12	2017-04-19	irinotecan,fluorocrail,leucovorin	stable disease
021025	1	2015-02-17	2015-07-14	oxaliplatin,S-1	stable disease	2015-09-16
021025	2	2015-09-21	2016-01-22	paclitaxel,raltitrexed	stable disease
021025	2	2016-09-13	2016-11-18	docetaxel,floxuridine	stable disease
021025	2	2016-05-16	2016-07-14	raltitrexed	stable disease
021026	0	2015-12-26	2016-01-22	oxaliplatin,fluorocrail	not evaluable	2017-07-UK
021026	1	2017-07-20	2017-08-12	docetaxel,cisplatin	disease progression	2017-09-04
021026	2	2017-09-05	2017-09-18	oxaliplatin,capecitabine	disease progression	2017-09-25
021026	1	2017-07-20	2017-08-12	cisplatin	disease progression	2017-09-04
021027	1	2018-04-24	2018-08-14	trastuzumab,paclitaxel,fluorocrail,leucovorin	disease progression	2018-08-27
021027	2	2018-08-31	2018-11-22	trastuzumab,raltitrexed,irinotecan	disease progression	2019-01-15
021028	2	2018-09-14	2018-12-16	paclitaxel,fluorocrail,leucovorin	stable disease
021028	2	2019-02-19	2019-06-01	irinotecan,fluorocrail,leucovorin	disease progression	2019-06-22
021028	1	2018-05-14	2018-09-05	oxaliplatin,S-1	disease progression	2018-09-12
021029	1	2018-07-26	2018-12-07	docetaxel,oxaliplatin,fluorocrail,leucovorin	partial response
021029	2	2019-05-17	2019-06-17	irinotecan,raltitrexed	disease progression	2019-07-01
021029	1	2018-12-26	2019-04-15	S-1	disease progression	2019-05-09
022001	2	2015-05-28	2015-06-05	oxaliplatin,fluorocrail,leucovorin	not evaluable
022001	1	2015-03-25	2015-04-24	oxaliplatin,docetaxel	disease progression	2015-05-21
022002	1	2015-03-10	2015-07-09	irinotecan,fluorocrail,leucovorin	disease progression	2015-07-29
022002	3	2015-10-25	2015-10-27	paclitaxel,fluorocrail,leucovorin	disease progression	2015-11-02
022002	0	2013-10-10	2014-02-14	paclitaxel,oxaliplatin	not evaluable
022002	3	2015-10-27	2015-10-27	cisplatin	disease progression	2015-11-02
022002	2	2015-07-30	2015-10-05	S-1	disease progression	2015-10-25
022003	1	2014-10-21	2015-02-06	oxaliplatin,fluorocrail,leucovorin	disease progression	2015-03-25
022003	2	2015-04-07	2015-09-09	paclitaxel,capecitabine	partial response
022003	2	2015-09-23	2016-04-30	capecitabine	disease progression	2016-05-05
022004	2	2016-05-19	2016-07-08	irinotecan,fluorocrail,leucovorin	stable disease	2016-07-12
022004	0	2015-02-14	2015-04-23	docetaxel,oxaliplatin,S-1	not evaluable
022004	1	2015-05-09	2015-10-13	docetaxel,oxaliplatin,S-1	disease progression	2016-04-01
022005	1	2015-05-22	2015-11-10	docetaxel,oxaliplatin,S-1	disease progression	2015-11-20
022005	2	2015-12-10	2016-08-20	irinotecan,cisplatin	disease progression	2016-09-20
022006	2	2015-02-10	2015-06-04	docetaxel,oxaliplatin	disease progression	2016-03-15
022006	0	2012-06-02	2012-09-26	paclitaxel,fluorocrail	stable disease
022006	3	2016-03-19	2016-07-05	epirubicin,cisplatin	stable disease
022006	0	2012-10-01	2014-02-01	S-1	stable disease
022006	3	2016-07-26	2016-10-21	capecitabine	disease progression	2016-11-04
022006	1	2014-09-01	2015-01-22	S-1	disease progression	2015-02-09
022007	1	2016-04-28	2016-12-16	S-1,thalidomide	partial response	2016-12-28
022007	2	2017-01-04	2017-02-28	paclitaxel	disease progression	2017-03-08
022008	1	2016-09-10	2017-03-01	oxaliplatin,S-1	stable disease
022008	2	2017-10-02	2017-10-23	docetaxel,cisplatin	not evaluable
022008	1	2017-04-20	2017-05-11	S-1	disease progression	2017-09-29
022009	1	2017-10-10	2018-02-26	S-1	stable disease	2018-03-12
022009	1	2017-09-08	2017-09-22	S-1	not evaluable
022009	2	2018-03-22	2018-03-23	paclitaxel	disease progression	2018-04-12
022010	1	2014-09-26	2015-01-17	paclitaxel,fluorocrail,leucovorin	stable disease	2015-11-06
022010	2	2015-11-17	2016-04-02	irinotecan,S-1	partial response
022010	3	2018-01-19	2018-05-25	oxaliplatin,raltitrexed	not evaluable	2018-06-22
022010	0	2012-09-28	2013-01-27	oxaliplatin,capecitabine	disease progression	2014-08-08
022010	2	2016-05-20	2017-12-29	S-1	stable disease	2018-01-17
022010	2	2015-12-23	2017-12-07	thalidomide	not evaluable	2018-01-17
022011	3	2019-03-28	2019-09-20	irinotecan,fluorocrail,leucovorin	partial response	2019-10-10
022011	2	2018-09-19	2018-11-14	oxaliplatin,capecitabine	disease progression	2019-03-22
022011	1	2018-05-21	2018-08-23	S-1	disease progression	2018-09-06
023001	1	2014-10-29	2014-11-11	oxaliplatin,fluorocrail,leucovorin	not evaluable
023001	2	2014-11-27	2014-12-10	oxaliplatin,S-1	not evaluable
023002	0	2008-03-04	2008-07-28	docetaxel,cisplatin,fluorocrail,leucovorin	disease progression	2014-04-28
023002	2	2015-11-04	2015-11-UK	oxaliplatin,fluorocrail,irinotecan	disease progression	2015-11-16
023002	1	2014-06-01	2014-10-21	fluorocrail,oxaliplatin,leucovorin	not evaluable	2015-10-31
023002	1	2014-10-28	2015-11-01	capecitabine	disease progression	2015-11-01
023003	1	2014-09-30	2014-10-21	oxaliplatin,S-1	stable disease
023003	1	2014-11-24	2015-02-03	oxaliplatin,S-1	disease progression	2015-03-05
023003	2	2015-03-16	2015-06-03	oxaliplatin,S-1	disease progression	2015-06-26
023003	3	2015-07-06	2015-07-30	docetaxel,cisplatin	disease progression	2015-08-25
023004	2	2015-04-UK	2015-10-UK	oxaliplatin,paclitaxel,leucovorin	stable disease	2015-10-UK
023004	1	2013-06-UK	2013-UK-UK	S-1,oxaliplatin	disease progression	2015-04-UK
023004	3	2015-10-UK	2015-UK-UK	cyclophosphamide,lobaplatin	disease progression	2016-03-UK
023004	1	2013-UK-UK	2013-UK-UK	paclitaxel,cyclophosphamide	not evaluable
023004	1	2012-UK-UK	2012-UK-UK	S-1,cisplatin	not evaluable
023005	2	2016-05-26	2016-05-27	docetaxel,cisplatin,fluorocrail	stable disease
023005	1	2015-09-16	2016-05-06	oxaliplatin,capecitabine	stable disease	2016-05-12
023006	2	2016-07-04	2016-07-14	irinotecan,fluorocrail,leucovorin	not evaluable
023006	1	2016-02-20	2016-06-11	oxaliplatin,capecitabine	stable disease	2016-07-02
023007	2	2016-06-27	2016-07-28	paclitaxel	disease progression	2016-07-28
023007	1	2016-03-21	2016-06-13	S-1	disease progression	2016-06-13
023008	2	2016-05-23	2016-11-05	lobaplatin,S-1	disease progression	2017-03-29
023008	1	2016-03-05	2016-04-23	paclitaxel,S-1	disease progression	2016-05-23
023009	0	2015-11-12	2015-11-25	docetaxel,oxaliplatin,capecitabine	not evaluable
023009	3	2017-08-07	2017-08-29	oxaliplatin,S-1	disease progression
023009	1	2016-12-29	2017-05-15	capecitabine	disease progression	2017-07-14
023009	2	2017-07-19	2017-08-01	capecitabine	disease progression	2017-08-01
023010	1	2017-03-29	2017-08-20	fluorocrail,oxaliplatin,leucovorin	partial response	2017-09-11
023010	2	2017-09-12	2017-10-11	docetaxel,S-1	disease progression	2017-11-08
023011	1	2017-06-24	2017-10-17	paclitaxel,cisplatin,floxuridine	partial response	2017-11-03
023011	0	2015-03-12	2015-10-26	oxaliplatin,S-1	disease progression	2017-06-05
023011	2	2017-11-08	2017-11-08	docetaxel,irinotecan	disease progression	2017-12-08
023012	5	2018-03-06	2018-03-19	cisplatin,fluorocrail,leucovorin	not evaluable
023012	2	2017-03-04	2017-09-05	irinotecan,fluorocrail,leucovorin	disease progression	2017-10-19
023012	4	2017-12-29	2018-01-21	docetaxel,S-1	disease progression	2018-03-02
023012	1	2015-12-22		oxaliplatin,oxaliplatin	disease progression	2017-03-09
023012	0	2014-01-25	2014-UK-UK	oxaliplatin,floxuridine	disease progression	2015-12-22
023012	3	2017-10-17	2017-12-11	paclitaxel,capecitabine	disease progression	2017-12-27
023013	2	2018-06-12	2018-06-12	docetaxel,cisplatin,endostar	disease progression	2018-07-06
023013	1	2017-11-20	2018-03-23	oxaliplatin,fluorocrail,leucovorin	disease progression	2018-03-27
023013	2	2018-05-22	2018-05-22	docetaxel,cisplatin	stable disease
023013	2	2018-04-27	2018-04-27	docetaxel,cisplatin	stable disease
023013	2	2018-04-06	2018-04-06	docetaxel,cisplatin	not evaluable
023013	1	2017-11-24	2018-01-19	endostar	disease progression	2018-03-27
023013	1	2017-12-26	2018-02-13	floxuridine	disease progression	2018-03-27
023014	1	2017-10-UK	2018-04-UK	docetaxel,S-1,endostar	disease progression	2018-09-26
023014	2	2018-11-20	2018-12-26	capecitabine	partial response	2019-04-02
024001	2	2015-05-14	2015-08-22	oxaliplatin,fluorocrail,leucovorin	stable disease	NA
024001	1	2015-04-29	2015-04-31	paclitaxel,fluorocrail,leucovorin	not evaluable	NA
024001	3	2015-09-02	2015-10-22	S-1	stable disease
024002	1	2015-08-18	2015-12-26	S-1,paclitaxel	disease progression	2016-01-20
024002	2	2016-01-22	2016-04-17	irinotecan	disease progression	2016-04-15
024003	0	2014-12-01	2014-12-14	oxaliplatin,S-1	not evaluable
024003	0	2014-12-25	2015-03-11	paclitaxel,S-1	not evaluable
024003	1	2015-05-23	2015-10-08	paclitaxel,S-1	disease progression	2015-12-UK
024003	2	2016-01-29	2016-02-15	irinotecan,oxaliplatin	not evaluable
024003	2	2015-12-02	2015-12-16	irinotecan	not evaluable
024003	2	2016-03-08	2016-04-11	irinotecan	disease progression	2016-04-29
024004	1	2015-12-31	2016-02-16	irinotecan,fluorocrail,leucovorin	disease progression	2016-03-07
024004	2	2016-03-10	2016-04-08	oxaliplatin,fluorocrail,leucovorin	disease progression	2016-04-27
024005	1	2014-03-29	2014-12-22	oxaliplatin,S-1	not evaluable
024005	1	2014-12-23	2015-01-05	S-1	not evaluable
024005	2	2015-10-23	2016-05-12	capecitabine	disease progression	2016-05-20
024005	1	2015-09-01	2015-10-06	irinotecan	disease progression	2015-10-23
024006	4	2016-04-08	2016-05-12	irinotecan,fluorocrail,leucovorin	disease progression	2016-05-24
024006	3	2016-02-19	2016-03-20	paclitaxel,fluorocrail,leucovorin	disease progression	2016-04-06
024006	2	2016-01-07	2016-01-20	paclitaxel,S-1	stable disease
024006	1	2015-10-28	2015-12-16	oxaliplatin,S-1	disease progression	2015-12-16
024007	1	2013-01-24	2013-08-16	paclitaxel,lobaplatin,fluorocrail	disease progression	2015-04-UK
024007	0	2009-02-03	2009-07-07	cisplatin,docetaxel,fluorocrail	disease progression	2012-12-23
024007	2	2015-06-12	2015-12-18	irinotecan,fluorocrail,leucovorin	disease progression	2016-05-24
024008	2	2016-02-15	2016-03-07	irinotecan,fluorocrail,leucovorin	stable disease
024008	2	2016-03-26	2016-05-09	oxaliplatin,fluorocrail,leucovorin	disease progression	2016-06-03
024008	0	2014-09-12	2015-01-13	oxaliplatin,S-1	not evaluable
024008	1	2015-12-31	2016-02-02	paclitaxel,fluorocrail	disease progression	2016-02-14
024008	0	2015-03-24	2015-04-07	S-1	not evaluable
024009	0	2014-01-07	2014-01-20	oxaliplatin,fluorocrail,leucovorin	stable disease
024009	2	2015-10-04	2016-04-13	irinotecan,fluorocrail,leucovorin	disease progression	2016-06-15
024009	1	2015-03-28	2015-09-15	cisplatin,fluorocrail	disease progression	2015-10-UK
024011	1	2015-04-UK	2015-10-09	oxaliplatin,S-1	stable disease
024011	1	2015-11-18	2016-03-19	paclitaxel,fluorocrail	disease progression	2016-05-05
024011	2	2016-05-05	2016-06-07	irinotecan	disease progression	2016-07-04
024012	1	2014-07-21	2014-11-11	oxaliplatin,S-1	not evaluable
024012	2	2015-04-04	2015-07-30	paclitaxel,oxaliplatin	disease progression	2015-12-01
024012	3	2015-12-04	2016-03-23	irinotecan	disease progression	2016-05-30
024013	0	2015-01-21	2015-07-07	oxaliplatin,fluorocrail,leucovorin,docetaxel	partial response
024013	1	2015-09-09	2015-10-19	oxaliplatin,fluorocrail,leucovorin,docetaxel	disease progression	2015-10-UK
024013	2	2015-11-23	2016-09-13	irinotecan,fluorocrail,leucovorin	disease progression	2016-07-28
024013	0	2015-01-12	2015-01-19	S-1	not evaluable
024014	3	2016-08-17	2016-12-09	irinotecan,fluorocrail,leucovorin	stable disease	2017-01-05
024014	2	2016-04-08	2016-06-06	irinotecan,fluorocrail,leucovorin	disease progression	2016-08-UK
024014	1	2015-06-20	2015-10-12	paclitaxel,fluorocrail	disease progression	2016-04-UK
024014	2	2016-07-01	2016-07-22	capecitabine	disease progression	2016-08-UK
024014	1	2015-10-23	2016-03-15	S-1	disease progression	2016-04-UK
024015	1	2016-10-25	2017-01-04	irinotecan,fluorocrail,leucovorin	stable disease	2017-01-18
024015	0	2012-11-02	2013-03-31	oxaliplatin,S-1	not evaluable
024015	2	2017-01-19	2017-02-25	cisplatin,fluorocrail	disease progression	2017-03-14
024016	1	2016-02-17	2016-08-09	fluorocrail,oxaliplatin,leucovorin	disease progression	2016-09-05
024016	2	2016-10-11	2017-03-29	paclitaxel,BBI608	disease progression	2017-03-29
024017	2	2017-03-07	2017-04-06	irinotecan,fluorocrail,leucovorin	disease progression	2017-04-UK
024017	1	2016-07-27	2016-09-08	oxaliplatin,S-1	stable disease
024017	1	2016-04-16	2016-06-25	paclitaxel,S-1	partial response
024017	0	2014-06-08	2014-06-29	oxaliplatin,S-1	not evaluable
024017	1	2017-01-14	2017-02-11	paclitaxel,capecitabine	disease progression	2017-02-UK
024018	2	2016-12-04	2017-05-11	irinotecan,fluorocrail,leucovorin	stable disease	2017-06-02
024018	0	2015-08-19	2015-12-13	oxaliplatin,fluorocrail,leucovorin	stable disease
024018	0	2015-07-24	2015-07-31	oxaliplatin,S-1	not evaluable
024018	1	2016-10-15	2016-11-09	paclitaxel,cyclophosphamide	disease progression	2016-12-02
024019	1	2016-04-26	2016-06-07	oxaliplatin,S-1	stable disease
024019	2	2016-12-21	2017-01-30	capecitabine	disease progression	2017-05-16
024019	1	2016-07-01	2016-12-02	S-1	disease progression	2016-12-04
024020	2	2017-07-04	2017-07-27	irinotecan,fluorocrail,leucovorin	disease progression	2017-08-18
024020	1	2017-01-14	2017-04-14	oxaliplatin,S-1	not evaluable	2017-07-03
024020	1	2017-05-27	2017-06-09	docetaxel,S-1	disease progression	2017-07-03
024021	1	2016-01-15	2016-05-06	oxaliplatin,S-1,fluorocrail,leucovorin	disease progression	2016-08-12
024021	2	2016-12-06	2017-02-24	irinotecan,fluorocrail,leucovorin	disease progression	2017-02-24
024021	0	2015-11-13	2016-01-06	oxaliplatin,S-1	not evaluable
024021	3	2017-03-15	2017-04-15	paclitaxel,fluorocrail	not evaluable
024022	2	2017-08-29	2017-09-29	irinotecan,fluorocrail,leucovorin	stable disease	2017-11-01
024022	1	2016-12-28	2017-04-23	oxaliplatin,fluorocrail,leucovorin	stable disease
024022	0	2015-10-06	2015-11-20	S-1,oxaliplatin	disease progression	2016-12-22
024022	1	2017-06-16	2017-07-29	cisplatin,fluorocrail	disease progression	2017-08-28
024023	1	2017-07-06	2017-09-23	irinotecan,fluorocrail,leucovorin	stable disease	2017-09-23
024023	0	2015-05-13	2015-09-25	oxaliplatin,S-1	not evaluable
024023	2	2017-10-14	2017-11-04	docetaxel,capecitabine	disease progression	2017-11-27
024024	2	2017-04-09	2017-07-28	oxaliplatin,fluorocrail,leucovorin	stable disease
024024	0	2015-01-05	2015-06-13	paclitaxel,fluorocrail,leucovorin	not evaluable
024024	1	2017-02-13	2017-03-07	oxaliplatin,S-1	not evaluable
024024	3	2017-11-21	2017-12-12	docetaxel	not evaluable
024024	2	2017-08-28	2017-10-17	S-1	disease progression	2017-10-17
024025	1	2016-06-11	2016-09-10	irinotecan,fluorocrail,leucovorin	stable disease	2017-01-UK
024025	2	2017-01-23	2017-05-12	paclitaxel,fluorocrail,leucovorin	stable disease
024025	0	2015-07-05	2015-11-29	oxaliplatin,S-1	disease progression
024025	2	2017-05-UK	2017-11-10	capecitabine	stable disease	2017-11-30
024026	2	2017-12-19	2018-01-17	irinotecan,fluorocrail,leucovorin	disease progression	2018-01-31
024026	0	2016-06-30	2016-12-04	lobaplatin,S-1	not evaluable
024026	1	2017-09-19	2017-11-27	oxaliplatin,capecitabine	disease progression	2017-12-14
024027	0	2004-05-04	2004-09-14	oxaliplatin,fluorocrail,leucovorin	not evaluable
024027	2	2018-01-30	2018-04-12	irinotecan,fluorocrail,leucovorin	disease progression	2018-04-17
024027	1	2017-05-27	2018-01-11	oxaliplatin,S-1	partial response	2018-01-11
024028	2	2018-01-20	2018-04-27	irinotecan,fluorocrail,leucovorin	stable disease	2018-05-UK
024028	1	2017-10-18	2017-12-27	oxaliplatin,S-1	disease progression	UK-UK-UK
024028	3	2018-05-17	2018-06-08	paclitaxel,carboplatin	disease progression	2018-07-02
024029	2	2018-05-18	2018-09-21	oxaliplatin,fluorocrail,leucovorin	partial response	2018-10-15
024029	1	2018-02-01	2018-04-16	docetaxel,S-1	disease progression	2018-05-11
024030	2	2018-04-11	2018-09-19	paclitaxel,fluorocrail,leucovorin	partial response	2018-10-11
024030	3	2018-10-13	2018-11-13	irinotecan,fluorocrail,leucovorin	disease progression	2018-11-28
024030	0	2016-09-25	2016-11-19	oxaliplatin,S-1	not evaluable
024030	1	2017-03-21	2017-04-21	oxaliplatin,S-1	disease progression	2018-02-23
024030	4	2018-11-30	2018-12-22	docetaxel,cisplatin	disease progression	2019-01-17
024031	3	2018-11-10	2019-01-24	irinotecan,fluorocrail,leucovorin	stable disease	2019-03-01
024031	1	2017-02-10	2018-02-28	oxaliplatin,S-1	stable disease	2018-06-11
024031	2	2018-06-20	2018-10-18	ramucirumab,paclitaxel	stable disease	2018-10-24
025001	1	2015-02-04	2015-07-07	oxaliplatin,fluorocrail,leucovorin	partial response	2015-08-21
025001	2	2015-08-27	2015-11-07	irinotecan	stable disease	2016-04-12
025002	1	2016-04-08	2016-04-23	oxaliplatin,fluorocrail,leucovorin	not evaluable
025002	2	2016-07-07	2016-08-03	paclitaxel,cisplatin	disease progression	2016-08-16
025002	1	2016-05-06	2016-06-09	S-1	disease progression	2016-05-29
025003	2	2016-08-05	2016-09-07	epirubicin,cisplatin,fluorocrail	stable disease	2016-09-23
025003	1	2016-05-18	2016-07-15	docetaxel,oxaliplatin	stable disease
025004	1	2015-12-15	2016-02-10	oxaliplatin,S-1	stable disease
025004	1	2016-03-04	2016-08-01	oxaliplatin,S-1	disease progression	2016-08-15
025004	2	2016-09-02	2016-11-15	paclitaxel,cisplatin	stable disease	2017-02-06
025005	1	2015-06-18	2015-07-12	paclitaxel,cisplatin	not evaluable
025005	1	2015-08-11	2015-08-23	S-1	not evaluable
025005	2	2016-11-22	2017-01-29	capecitabine	disease progression	2017-02-09
025005	1	2015-09-09	2015-09-09	paclitaxel	disease progression	2016-02-23
025006	3	2016-05-10	2017-01-12	irinotecan,S-1	disease progression	2017-02-08
025006	1	2015-03-16	2015-05-18	oxaliplatin,S-1	disease progression	2015-05-27
025006	4	2017-02-14	2017-06-15	oxaliplatin,S-1	disease progression	2017-05-26
025006	2	2015-06-01	2015-12-05	oxaliplatin,paclitaxel	stable disease	2016-01-04
025006	3	2016-01-08	2016-03-03	irinotecan,fluorocrail	not evaluable
025007	1	2016-01-08	2016-07-12	oxaliplatin,S-1	stable disease	2016-11-14
025007	0	2015-10-21	2015-12-02	oxaliplatin,S-1	not evaluable
025007	2	2016-12-10	2017-03-01	irinotecan,S-1	disease progression	2017-05-25
025007	3	2017-05-26	2017-08-06	oxaliplatin,docetaxel	disease progression	2017-09-11
025008	1	2016-06-03	2016-09-23	docetaxel,cisplatin,fluorocrail	partial response	2016-11-UK
025008	2	2016-11-22	2017-02-13	S-1	partial response
025008	2	2017-03-UK	2017-05-UK	S-1	disease progression	2017-06-14
025009	1	2016-11-28	2017-03-31	oxaliplatin,docetaxel	stable disease
025009	2	2017-08-04	2017-09-08	irinotecan	disease progression	2017-10-09
025009	1	2017-05-04	2017-07-05	S-1	disease progression	2017-07-27
025010	2	2017-03-31	2017-06-23	fluorocrail,oxaliplatin,leucovorin	stable disease	2017-09-05
025010	1	2015-07-30	2015-10-25	paclitaxel,trastuzumab	stable disease
025010	0	2013-03-29	2013-09-03	oxaliplatin,capecitabine	stable disease	2015-06-13
025010	0	2013-01-04	2013-02-08	oxaliplatin,capecitabine	stable disease
025010	1	2015-11-19	2016-06-09	trastuzumab	stable disease
025010	1	2015-07-08	2015-07-08	paclitaxel	not evaluable
025011	1	2017-02-14	2017-07-30	irinotecan,fluorocrail	disease progression	2017-08-10
025011	2	2017-08-12	2017-09-17	oxaliplatin,docetaxel	disease progression	2017-09-27
026001	2	2015-07-29	2016-02-25	oxaliplatin,S-1	disease progression	2016-01-25
026001	1	2016-01-25	2016-02-25	S-1	disease progression	2016-04-26
026002	1	2014-05-05	2015-01-15	oxaliplatin,fluorocrail,leucovorin	disease progression	2015-01-15
026002	2	2015-02-UK	2016-04-15	S-1	disease progression	2016-04-15
027001	1	2015-12-07	2016-03-31	oxaliplatin,docetaxel,fluorocrail	partial response
027001	1	2015-09-11	2015-11-09	oxaliplatin,docetaxel	partial response
027001	2	2016-04-29	2016-07-22	S-1	disease progression	2016-08-17
027002	2	2016-06-28	2016-07-26	docetaxel,cisplatin,fluorocrail	disease progression	2016-08-19
027002	1	2016-02-07	2016-05-24	S-1,oxaliplatin	disease progression	2016-06-27
027003	1	2016-03-01	2016-07-09	docetaxel,oxaliplatin,S-1	partial response	2016-07-29
027003	2	2016-08-01	2016-09-UK	irinotecan,capecitabine	disease progression	2016-10-15
027004	1	2015-09-30	2015-10-21	fluorocrail,cisplatin	partial response
027004	2	2016-07-27	2016-10-27	paclitaxel,cisplatin	disease progression	2016-11-21
027004	3	2016-11-30	2017-01-14	paclitaxel,cisplatin	disease progression	2017-02-15
027004	1	2015-12-28	2016-03-16	oxaliplatin,capecitabine	disease progression	2016-07-UK
027005	2	2017-05-03	2017-05-25	docetaxel,trastuzumab,capecitabine	disease progression	2017-06-12
027005	1	2016-10-10	2017-01-16	oxaliplatin,docetaxel,trastuzumab	disease progression	2017-02-24
027005	2	2017-04-05	2017-04-05	docetaxel,trastuzumab	stable disease
027005	1	2016-07-28	2016-09-08	oxaliplatin,docetaxel	stable disease
027006	2	2018-08-15	2018-09-11	epirubicin,cisplatin,capecitabine	not evaluable	2018-10-09
027006	1	2018-04-10	2018-07-09	oxaliplatin,capecitabine	partial response	2018-08-08
028001	2	2015-09-10	2016-02-23	cisplatin,S-1	not evaluable	2016-03-22
028001	1	2014-12-16	2015-02-11	oxaliplatin,gemcitabine	not evaluable	2015-03-12
028001	0	2011-11-12	2012-05-12	cisplatin,fluorocrail	not evaluable	UK-UK-UK
028002	2	2016-03-15	2016-04-06	irinotecan,fluorocrail,leucovorin	disease progression	2016-04-08
028002	1	2016-02-18	2016-03-02	oxaliplatin,S-1	disease progression	2016-03-11
028003	1	UK-UK-UK	UK-UK-UK	oxaliplatin,S-1	not evaluable	2015-09-UK
028003	2	2015-UK-UK	2015-UK-UK	oxaliplatin,raltitrexed	not evaluable	2016-03-UK
028003	3	2016-UK-UK	2016-UK-UK	oxaliplatin,raltitrexed	not evaluable	2016-05-11
028004	1	2015-09-05	2015-10-31	oxaliplatin,S-1	disease progression	2016-03-UK
028004	2	2016-03-04	2016-05-19	oxaliplatin,S-1	disease progression	2016-07-21
028005	1	2015-10-27	2016-02-02	oxaliplatin,fluorocrail	disease progression	2016-04-UK
028005	3	2016-07-15	2016-07-15	docetaxel	disease progression	2016-08-10
028005	2	2016-05-10	2016-06-08	paclitaxel	disease progression	2016-07-UK
028006	1	2015-11-19	2016-02-01	cisplatin,docetaxel,fluorocrail	disease progression	2016-02-UK
028006	2	2016-02-24	2016-06-28	oxaliplatin,S-1	not evaluable
028007	1	2015-05-28	2015-10-29	oxaliplatin,fluorocrail,leucovorin	disease progression	2016-03-UK
028007	2	2016-07-20	2016-08-04	S-1,cisplatin	disease progression	2016-08-11
028008	1	2016-03-09	2016-07-19	oxaliplatin,S-1	disease progression	2016-08-15
028008	2	2016-08-19	2016-08-19	docetaxel	stable disease
028009	0	2016-06-28	2016-08-28	oxaliplatin,S-1	disease progression	2016-08-28
028009	2	2016-09-02	2016-09-23	docetaxel,cisplatin	disease progression	2016-09-28
028010	2	2016-05-18	2016-09-12	oxaliplatin,S-1	disease progression	2016-10-15
028010	1	2015-10-UK	2015-12-UK	oxaliplatin,capecitabine	disease progression	2016-01-UK
028011	1	2016-08-04	2016-09-09	oxaliplatin,S-1	disease progression	2016-09-19
028011	2	2016-10-19	2016-10-20	docetaxel,lobaplatin	disease progression	2016-11-15
028011	2	2016-09-20	2016-09-23	docetaxel,cisplatin	not evaluable
028011	3	2016-11-18	2016-11-18	paclitaxel	not evaluable
028012	2	2016-09-08	2016-09-11	irinotecan,fluorocrail	disease progression	2016-12-22
028012	1	2015-07-08	2016-01-29	capecitabine	stable disease	2016-06-05
028013	1	2015-08-19	2015-09-01	oxaliplatin,S-1	not evaluable
028013	1	2015-09-15	2015-09-28	oxaliplatin,S-1	disease progression	2016-10-10
028013	2	2016-10-12	2016-12-UK	capecitabine	disease progression	2017-01-11
028014	3	2017-03-01	2017-03-22	oxaliplatin,S-1	stable disease
028014	1	2016-03-18	2016-04-08	oxaliplatin,S-1	disease progression	2016-04-21
028014	4	2017-07-15	2017-07-30	oxaliplatin,S-1	disease progression	2017-08-16
028014	3	2017-04-25	2017-05-24	oxaliplatin,epirubicin	disease progression	2017-07-12
028014	2	2016-07-19	2016-12-23	irinotecan,cisplatin	stable disease	2017-02-27
028014	2	2016-06-22	2016-06-29	paclitaxel,cisplatin	stable disease
028014	2	2016-04-22	2016-06-08	oxaliplatin,capecitabine	stable disease
028015	0	2015-06-04	2015-11-19	oxaliplatin,fluorocrail,leucovorin	not evaluable
028015	2	2017-09-07	2017-09-20	docetaxel,cisplatin,S-1	disease progression	2017-10-10
028015	1	2017-07-10	2017-08-22	oxaliplatin,S-1	disease progression	2017-09-05
028016	1	2017-04-29	2017-07-06	oxaliplatin,S-1	disease progression	2017-09-28
028016	2	2017-10-03	2017-10-17	oxaliplatin,S-1	disease progression	2017-11-07
028017	2	2017-03-29	2017-07-05	cisplatin,docetaxel,fluorocrail	not evaluable
028017	2	2017-07-05	2017-09-02	paclitaxel,fluorocrail	not evaluable
028017	1	2017-02-07	2017-03-03	cisplatin,endostar	disease progression	2017-03-29
028017	3	2017-09-02	2017-10-18	S-1	disease progression	2017-11-28
028018	1	2017-05-25	2017-08-28	oxaliplatin,S-1	disease progression	2017-09-08
028018	1	2017-04-09	2017-04-23	S-1,oxaliplatin	disease progression
028018	2	2017-09-08	2017-10-10	docetaxel	disease progression	2017-12-13
028019	1	2017-04-15	2017-06-05	oxaliplatin,S-1	not evaluable
028019	2	2017-10-22	2018-04-26	oxaliplatin,S-1	disease progression	2018-03-27
028019	2	2017-07-10	2017-07-12	oxaliplatin,raltitrexed	not evaluable
028019	2	2017-08-29	2017-08-29	oxaliplatin	not evaluable
028019	3	2018-05-25	2018-06-14	S-1	disease progression	2018-07-09
028020	1	2018-02-24	2018-06-13	paclitaxel,cisplatin	disease progression
028020	0	2016-09-10	2017-02-16	oxaliplatin,capecitabine	stable disease	2018-02-04
028021	2	2015-11-UK	2015-12-UK	cisplatin,fluorocrail	disease progression	2015-12-UK
028021	3	2015-12-UK	2015-12-UK	docetaxel,cisplatin	disease progression	2015-12-UK
028021	1	2015-11-02	2015-11-16	S-1	disease progression	2015-11-UK
029001	1	2015-08-24	2015-09-02	docetaxel,S-1	stable disease
029001	2	2015-09-02	2015-09-24	docetaxel,raltitrexed	disease progression	2015-09-24
029002	2	2015-08-13	2015-11-12	docetaxel,S-1	disease progression	2015-11-12
029002	1	2015-05-07	2015-06-24	capecitabine	disease progression	2015-08-13
029003	0	2007-05-03	2008-05-07	oxaliplatin,fluorocrail,leucovorin	stable disease	2015-04-UK
029003	1	2015-04-16	2015-10-26	oxaliplatin,S-1	partial response	2015-11-29
029003	2	2015-12-01	2015-12-22	docetaxel	disease progression	2016-01-12
029004	2	2014-12-UK	2015-02-03	oxaliplatin,fluorocrail,leucovorin	stable disease	2015-06-UK
029004	3	2015-03-13	2015-12-25	oxaliplatin,S-1	stable disease	2016-03-UK
029004	1	2014-11-09	2014-11-UK	oxaliplatin,raltitrexed	not evaluable
029005	2	2016-01-09	UK-UK-UK	docetaxel,S-1	not evaluable	2016-09-22
029005	1	2015-09-18	2015-12-01	oxaliplatin,capecitabine	stable disease	2016-01-04
029006	1	2015-12-UK	2016-09-UK	docetaxel,S-1	not evaluable	2016-10-UK
029006	2	2016-10-UK	2016-10-UK	fluorocrail,cisplatin	not evaluable	2016-11-UK
029007	1	2016-09-13	2017-03-03	oxaliplatin,S-1	not evaluable	2017-05-UK
029007	2	2017-06-29	2017-07-26	irinotecan,raltitrexed	not evaluable	2017-08-UK
029008	1	2017-02-20	2017-06-16	oxaliplatin,S-1	stable disease
029008	2	2017-10-19	2017-10-19	paclitaxel	not evaluable
029008	1	2017-07-14	2017-09-04	S-1	disease progression	2017-10-11
029009	1	2017-08-09	2017-12-04	oxaliplatin,S-1	stable disease
029009	2	2018-03-20	2018-04-16	docetaxel	not evaluable	2018-05-04
029010	1	2017-07-19	2018-01-11	oxaliplatin,S-1	stable disease	2018-04-09
029010	2	2018-04-13	2018-05-08	paclitaxel,lobaplatin	not evaluable	2018-05-31
031001	1	2016-02-19	2016-03-16	paclitaxel,S-1	disease progression	2016-04-05
031001	1	UK-UK-UK	UK-UK-UK	S-1	disease progression	2016-UK-UK
031002	2	2015-07-15	2015-08-06	epirubicin,oxaliplatin,capecitabine	stable disease
031002	2	2015-08-11	2015-09-22	oxaliplatin,capecitabine	stable disease
031002	1	2014-08-04	2015-02-13	oxaliplatin,capecitabine	disease progression	2015-07-UK
031002	2	2015-10-12	2016-05-30	capecitabine	disease progression	2016-06-UK
031003	2	2016-01-23	2016-07-31	paclitaxel,S-1	disease progression	2016-07-31
031003	1	2015-11-06	2015-11-30	oxaliplatin,capecitabine	disease progression
031003	2	2015-12-02	2015-12-24	paclitaxel	partial response
031004	1	2014-01-14	2014-05-07	oxaliplatin,S-1	disease progression	2015-05-22
031004	2	2015-05-26	2016-05-18	capecitabine	disease progression	2016-08-17
031005	1	2015-06-UK	2015-10-UK	oxaliplatin,capecitabine,S-1	disease progression	2015-12-UK
031005	2	2016-01-UK	2016-06-UK	cisplatin,capecitabine	stable disease	2016-09-UK
031006	1	2014-05-15	2014-11-01	oxaliplatin,S-1	stable disease	2014-11-07
031006	2	2014-11-08	2014-11-29	S-1	stable disease	2016-08-15
031007	2	2016-03-28	2016-05-03	capecitabine,irinotecan,leucovorin	not evaluable
031007	1	2015-09-28	2015-UK-UK	oxaliplatin,capecitabine	not evaluable
031007	1	2015-12-03	UK-UK-UK	capecitabine	not evaluable	2016-03-28
031007	2	2016-07-14	2017-01-16	S-1	disease progression	2017-02-07
031008	2	2016-08-03	2016-08-24	docetaxel	disease progression	2017-03-15
031008	1	2016-06-17	2016-07-09	oxaliplatin	disease progression	2016-07-30
031009	2	2017-06-21	2017-07-05	oxaliplatin,S-1	not evaluable
031009	1	2017-01-03	2017-03-07	paclitaxel,capecitabine	not evaluable
031010	1	2012-12-12	2014-02-05	oxaliplatin,capecitabine	stable disease	2016-06-17
031010	2	2016-06-25	2016-11-23	paclitaxel,capecitabine	disease progression	2017-07-03
031011	0	UK-UK-UK	UK-UK-UK	oxaliplatin,S-1	stable disease	2017-01-UK
031011	2	2017-04-13	2017-08-19	S-1	stable disease	2017-09-12
031011	1	2017-01-14	2017-02-05	capecitabine	not evaluable
031012	2	2018-02-01	2018-02-14	paclitaxel,S-1	disease progression	2018-03-09
031012	1	2017-09-04	2017-11-01	oxaliplatin,capecitabine	stable disease	2018-01-29
031013	1	2017-01-06	2017-01-UK	epirubicin,oxaliplatin,S-1	disease progression	2017-05-22
031013	2	2017-05-25	2017-08-01	paclitaxel,S-1	partial response
031013	3	2017-12-14	2018-01-30	docetaxel,S-1	disease progression	2018-03-16
031013	2	2017-09-15	2017-10-20	capecitabine	disease progression	2017-10-03
031014	1	2017-10-10	2017-12-07	S-1,oxaliplatin	stable disease
031014	2	2017-12-30	2018-03-07	paclitaxel,capecitabine	disease progression	2018-05-02
031015	1	2016-12-UK	2017-01-UK	oxaliplatin,capecitabine	not evaluable
031015	2	2017-08-28	2018-02-03	S-1	disease progression	2018-04-27
031016	2	2018-01-29	2018-04-11	oxaliplatin,S-1	not evaluable
031016	1	2017-02-04	2017-06-13	paclitaxel,S-1	not evaluable	2018-01-27
031017	2	2018-10-09	2018-11-06	paclitaxel,S-1	stable disease	2018-11-19
031017	1	2018-06-28	2018-09-10	oxaliplatin,capecitabine	stable disease	2018-09-30
031018	2	2018-06-25	2018-11-UK	oxaliplatin,capecitabine	disease progression	2018-12-14
031018	1	2017-07-30	2018-06-10	S-1	stable disease	2018-06-16
031019	1	2018-11-20	2019-03-18	paclitaxel,S-1	stable disease	2019-04-08
031019	2	2019-04-11	2019-05-09	oxaliplatin,capecitabine	disease progression	2019-05-27
032001	1	2014-04-21	2014-07-31	docetaxel,cisplatin,tegafur	not evaluable	2014-10-UK
032001	3	2015-09-28	UK-UK-UK	oxaliplatin,S-1	stable disease
032001	3	2016-02-17	UK-UK-UK	oxaliplatin,S-1	stable disease	2016-06-UK
032001	2	2014-10-07	2015-04-14	raltitrexed,oxaliplatin	not evaluable
032001	3	2015-11-01	UK-UK-UK	docetaxel,cisplatin	stable disease
032001	2	2015-07-20	UK-UK-UK	S-1	not evaluable	2015-09-UK
032002	2	2014-08-11	2014-10-14	docetaxel,oxaliplatin	disease progression	2015-12-UK
032002	3	2015-12-24	2016-03-28	irinotecan,capecitabine	stable disease	2016-07-UK
032002	1	2013-11-08	2014-04-30	S-1	disease progression	2014-06-UK
032003	2	2016-03-08	2016-03-30	adriamycin,oxaliplatin,capecitabine	not evaluable
032003	1	2015-10-23	2016-01-29	docetaxel,cisplatin,fluorocrail	disease progression	2016-03-02
032003	2	2016-04-28	2016-07-14	adriamycin,capecitabine	not evaluable
032003	2	2016-08-09	2016-09-01	capecitabine	disease progression	2016-09-30
032004	1	2015-03-03	2015-08-07	oxaliplatin,S-1	disease progression	2015-09-UK
032004	2	2015-09-28	2015-11-20	irinotecan,raltitrexed	not evaluable	2015-11-UK
032005	1	2015-11-14	2016-04-14	docetaxel,cisplatin,fluorocrail	stable disease	2016-08-18
032005	2	2016-08-23	2016-09-20	irinotecan,adriamycin	disease progression	2016-10-15
032006	1	2015-09-08	2016-01-07	docetaxel,cisplatin,fluorocrail	stable disease
032006	2	2016-04-22	2016-06-19	oxaliplatin,S-1	disease progression	2016-08-UK
032006	3	2016-09-06	2016-09-27	oxaliplatin,raltitrexed	disease progression	2016-10-27
032006	1	2016-02-15	2016-03-17	S-1	stable disease	2016-04-UK
032007	1	2015-08-25	2016-UK-UK	oxaliplatin,S-1	not evaluable
032007	2	2016-05-UK	2016-11-04	raltitrexed,oxaliplatin	disease progression	2017-03-02
032007	2	2016-05-UK	2016-05-UK	raltitrexed	not evaluable
032009	0	2013-11-UK	2014-03-02	docetaxel,oxaliplatin,fluorocrail	not evaluable	2014-09-12
032009	3	2016-12-31	2017-03-30	cisplatin,S-1	stable disease
032009	1	2014-09-UK	2015-03-31	cisplatin,S-1	partial response	2015-11-04
032009	3	2017-04-30	2017-09-UK	S-1	not evaluable
032009	2	2015-11-10	2016-06-28	S-1	disease progression	2016-12-25
033001	0	2013-11-05	2014-02-01	epirubicin,cisplatin,fluorocrail	not evaluable	2015-UK-UK
033001	1	2015-01-UK	2015-07-UK	paclitaxel,fluorocrail	disease progression	2015-07-UK
033001	2	2015-10-23	2016-04-15	oxaliplatin,capecitabine	disease progression	2016-04-15
033002	4	2015-07-25	2016-05-04	trastuzumab,paclitaxel,fluorocrail,leucovorin	stable disease	2016-05-04
033002	1	2013-10-24	2014-02-08	trastuzumab,cisplatin,capecitabine	partial response	2014-02-08
033002	3	2014-04-18	2014-08-21	paclitaxel,fluorocrail,leucovorin	stable disease	2014-08-21
033002	2	2014-03-04	2014-03-26	trastuzumab	disease progression	2014-03-26
033003	1	2015-10-16	2016-02-19	oxaliplatin,S-1	stable disease	2016-05-19
033003	2	2016-05-21	2016-06-17	capecitabine	disease progression	2016-07-05
034001	2	2017-01-17	2017-03-06	trastuzumab,irinotecan,fluorocrail,leucovorin	disease progression	2017-03-20
034001	1	2016-11-14	2017-01-03	oxaliplatin,fluorocrail,docetaxel	not evaluable	2017-01-13
034002	1	2015-08-13	2016-04-18	oxaliplatin,fluorocrail,leucovorin	stable disease	2016-12-16
034002	3	2017-02-09	2017-03-09	irinotecan	disease progression	2017-03-29
034002	2	2016-12-21	2017-01-11	paclitaxel	disease progression	2017-02-09
034003	1	2015-12-25	2016-03-16	trastuzumab,cisplatin,capecitabine	stable disease	2016-03-16
034003	2	2016-04-13	2016-08-03	paclitaxel,nedaplatin	stable disease	2017-02-13
034003	3	2017-03-01	2017-03-28	irinotecan	not evaluable
034004	2	2017-04-13	2017-05-10	irinotecan,fluorocrail,leucovorin	disease progression	2017-05-24
034004	1	2016-11-30	2017-03-23	paclitaxel,cisplatin	stable disease	2017-04-12
034005	1	2016-07-12	2017-03-10	docetaxel,oxaliplatin,fluorocrail	stable disease
034005	2	2017-05-18	2017-10-13	irinotecan,fluorocrail,leucovorin	stable disease	2017-10-13
034005	1	2017-03-10	2017-03-UK	capecitabine	disease progression	2017-05-16
034006	2	2017-01-27	2017-05-26	paclitaxel,S-1	stable disease	2017-10-12
034006	1	2016-09-25	2016-11-15	docetaxel,carboplatin	disease progression	2016-12-22
034006	2	2016-12-27	2016-12-27	paclitaxel,capecitabine	not evaluable
034007	1	2017-02-17	2017-05-08	trastuzumab,oxaliplatin,fluorocrail,leucovorin	partial response
034007	1	2017-05-22	2017-08-04	trastuzumab,oxaliplatin,capecitabine	stable disease
034007	2	2017-11-01	2017-11-22	paclitaxel,cisplatin	stable disease
034007	1	2017-08-25	2017-10-09	trastuzumab,capecitabine	disease progression	2017-10-31
034007	2	2017-12-14	2018-01-04	paclitaxel	disease progression	2018-01-24
034008	1	2016-01-06	2016-03-03	irinotecan,fluorocrail,leucovorin	not evaluable
034008	1	2017-06-08	2017-11-24	irinotecan,fluorocrail,leucovorin	disease progression	2018-02-01
034008	0	2012-03-14	2012-03-17	paclitaxel,cisplatin	not evaluable
034008	0	2012-05-12	2012-09-12	oxaliplatin,capecitabine	disease progression	2015-12-11
034010	1	2018-12-10	2019-02-14	fluorocrail,oxaliplatin,leucovorin	disease progression	2019-02-28
034010	0	2017-10-UK	UK-UK-UK	S-1	not evaluable
034010	2	2019-03-01	2019-04-18	irinotecan	disease progression	2019-05-05
034011	1	2017-08-22	2018-01-29	oxaliplatin,capecitabine	partial response	2018-06-27
034011	1	2018-02-19	2018-04-02	capecitabine	stable disease	2018-06-27
034011	2	2018-07-03	2019-04-17	irinotecan	stable disease	2019-05-05
035001	2	2016-01-25	2016-03-25	S-1,docetaxel	disease progression	2016-04-18
035001	1	2015-06-15	2015-10-30	oxaliplatin,capecitabine	stable disease	2015-09-22
035002	2	2016-04-29	2016-06-22	paclitaxel,irinotecan,fluorocrail	disease progression	2016-07-15
035002	1	2015-12-24	2016-04-11	oxaliplatin,capecitabine	disease progression	2016-04-26
035002	3	2016-08-23	2016-08-23	adriamycin	disease progression	2016-09-27
035003	1	2016-05-UK	2016-07-UK	fluorocrail,oxaliplatin,leucovorin	disease progression	2016-08-UK
035003	2	2016-08-03	2016-09-26	irinotecan,capecitabine	disease progression	2016-09-26
035004	1	2012-01-01	2012-04-21	docetaxel,oxaliplatin,fluorocrail,leucovorin	not evaluable
035004	2	2012-06-26	2012-06-UK	fluorocrail,oxaliplatin,leucovorin	stable disease
035004	3	2012-11-01	2012-11-UK	cisplatin,S-1	disease progression	2012-11-UK
035004	2	2012-07-UK	2012-10-UK	oxaliplatin,S-1	disease progression	2012-10-UK
035004	4	2013-11-UK	2014-07-UK	capecitabine	not evaluable
035004	4	2012-UK-UK	2013-11-UK	S-1	disease progression	2016-07-UK
035005	0	2014-02-12	2014-05-08	oxaliplatin,paclitaxel,fluorocrail,leucovorin	disease progression	2016-06-27
035005	0	2014-01-17	2014-01-31	oxaliplatin,S-1	not evaluable
035005	1	2016-07-01	2016-09-24	docetaxel,S-1	disease progression	2016-11-18
035005	2	2016-11-18	2016-12-02	capecitabine,irinotecan	not evaluable
035006	2	2015-03-27	2015-09-15	irinotecan,fluorocrail,leucovorin	disease progression	2015-10-12
035006	1	2015-02-04	2015-02-28	oxaliplatin,S-1	disease progression	2015-03-24
035006	3	2015-10-14	2015-11-04	cisplatin,docetaxel	disease progression	2016-10-11
035006	4	2016-12-03	2016-12-24	cisplatin,docetaxel	disease progression	2017-01-13
035006	4	2016-10-14	2016-11-08	docetaxel,adriamycin	stable disease
035007	2	2016-12-24	2016-12-28	irinotecan,fluorocrail,leucovorin	disease progression	2017-01-18
035007	1	2016-11-05	2016-11-27	paclitaxel,oxaliplatin,S-1	disease progression	2016-12-24
035008	1	2016-09-02	2016-09-20	docetaxel,oxaliplatin,fluorocrail	disease progression	2016-10-31
035008	2	2016-11-28	2017-03-10	oxaliplatin,S-1	disease progression	2017-04-10
035009	2	2017-04-05	2017-04-08	paclitaxel,cisplatin	not evaluable
035009	1	2015-11-17	2016-05-03	oxaliplatin,capecitabine	stable disease	2016-10-02
035010	3	2015-12-29	2016-01-28	irinotecan,fluorocrail,leucovorin	disease progression	2017-04-14
035010	4	2017-05-24	2017-06-24	irinotecan,fluorocrail,leucovorin	disease progression	2017-07-27
035010	2	2014-12-05	2014-12-26	docetaxel,oxaliplatin	not evaluable	2015-10-09
035010	1	2013-02-27	2013-05-09	oxaliplatin,capecitabine	partial response	2014-11-15
035011	2	2016-09-09	2017-06-23	oxaliplatin,S-1	disease progression	2017-09-20
035011	1	2016-05-13	2016-09-06	S-1	disease progression	2016-09-06
035012	2	2016-12-02	2017-01-20	paclitaxel,fluorocrail	stable disease	2017-02-UK
035012	1	2016-10-08	2016-10-31	oxaliplatin,capecitabine	disease progression	2016-12-UK
035012	3	2017-02-21	2017-05-03	docetaxel	stable disease	2017-05-UK
035012	4	2017-05-UK	2017-06-19	S-1	disease progression	2017-08-UK
035013	1	2016-08-25	2016-12-17	docetaxel,cisplatin,fluorocrail	partial response	2017-02-20
035013	3	2017-07-17	2017-10-15	S-1	stable disease	2017-10-24
035014	2	2017-10-24	2017-11-03	oxaliplatin,S-1	disease progression	2017-11-20
035014	1	2016-08-10	2016-11-18	lobaplatin,fluorocrail	stable disease	2017-02-28
035015	1	2016-04-18	2016-11-29	docetaxel,S-1	partial response
035015	2	2017-10-12	2017-10-31	oxaliplatin,S-1	disease progression	2017-11-14
035015	1	2017-01-12	2017-07-10	S-1	stable disease	2017-08-07
035016	2	2017-08-31	2017-11-05	irinotecan,fluorocrail,leucovorin	disease progression	2017-11-30
035016	1	2016-12-11	2017-07-12	oxaliplatin,capecitabine	disease progression	2017-07-12
035017	2	2017-10-19	2017-11-08	S-1,lobaplatin	stable disease
035017	1	2017-08-17	2017-09-27	lobaplatin	stable disease	2017-09-28
035018	1	2017-04-14	2017-09-04	docetaxel,oxaliplatin,fluorocrail	stable disease	2017-10-UK
035018	2	2017-10-26	2018-04-10	irinotecan,fluorocrail,leucovorin	partial response
036001	2	2015-09-02	2015-11-14	docetaxel,fluorocrail,cisplatin	disease progression	2015-12-02
036001	1	2014-12-30	2015-01-19	paclitaxel,oxaliplatin,S-1	not evaluable
036001	1	2015-02-11	2015-04-20	epirubicin,cisplatin,S-1	disease progression	2015-05-UK
036001	2	2015-05-12	2015-05-18	cisplatin,docetaxel,VP16	not evaluable
036002	1	2015-10-25	2015-UK-UK	epirubicin,oxaliplatin,S-1	not evaluable	2015-10-28
036002	2	2015-11-18	2016-01-18	oxaliplatin,S-1	not evaluable	2016-02-24
036003	1	2015-05-11	2015-07-17	oxaliplatin,fluorocrail,leucovorin	not evaluable
036003	2	2015-08-08	2015-08-30	oxaliplatin,S-1	not evaluable
036003	2	2015-09-19	2015-11-21	S-1	not evaluable	2016-02-UK
036004	1	2013-12-09	2014-03-UK	epirubicin,oxaliplatin,fluorocrail	stable disease	2014-06-03
036004	1	2013-11-14	2013-11-UK	oxaliplatin,docetaxel,fluorocrail	not evaluable	2014-06-03
036004	4	2015-07-21	2015-11-UK	irinotecan,S-1	not evaluable	2016-05-14
036004	2	2014-06-04	2014-09-UK	irinotecan,fluorocrail	not evaluable	2015-01-17
036004	4	2016-05-23	2016-UK-UK	fluorocrail	not evaluable	2016-05-23
036004	3	2015-01-18	2015-06-UK	S-1	not evaluable	2015-07-21
036005	1	2016-01-11	2016-02-01	fluorocrail,oxaliplatin,leucovorin	disease progression	2016-04-13
036005	2	2016-04-13	2016-06-27	paclitaxel,cisplatin	stable disease	2016-08-06
036005	3	2016-08-15	2016-08-29	S-1	not evaluable	2016-11-10
036006	1	2016-04-UK	2016-08-UK	paclitaxel,fluorocrail	disease progression	2016-09-UK
036006	2	2016-09-UK	UK-UK-UK	irinotecan	disease progression	2016-09-UK
036007	1	2016-08-24	2016-09-20	oxaliplatin,S-1	not evaluable
036007	2	2017-03-31	2017-UK-UK	paclitaxel,cisplatin	not evaluable
036007	2	2017-03-31	2017-06-12	paclitaxel,cisplatin	disease progression	2017-06-27
036007	1	2016-05-23	2016-07-29	oxaliplatin,capecitabine	not evaluable
036007	1	2016-10-UK	2016-12-UK	S-1	not evaluable	2017-03-UK
036008	1	2016-08-17	2017-02-02	docetaxel,cisplatin	stable disease
036008	2	2017-03-02	2017-06-30	capecitabine	stable disease	2017-08-05
036009	0	2016-10-26	2017-02-UK	oxaliplatin,S-1	stable disease
036009	1	2017-03-UK	2017-05-UK	oxaliplatin,S-1	not evaluable	2017-05-UK
036009	2	2017-05-UK	2017-07-UK	capecitabine,irinotecan	disease progression	2017-08-08
036010	2	2016-11-23	2017-02-09	oxaliplatin,fluorocrail,leucovorin	disease progression	2017-02-UK
036010	3	2017-02-24	2017-03-29	docetaxel,oxaliplatin	not evaluable
036010	1	2015-05-14	2016-05-UK	S-1	disease progression	2016-11-10
036011	1	2016-03-UK	2016-07-UK	oxaliplatin,S-1	stable disease	2017-01-16
036011	2	2017-03-16	2017-06-UK	docetaxel	stable disease	2017-07-25
036012	2	2017-06-04	2017-07-27	docetaxel,cisplatin,fluorocrail	stable disease
036012	2	2017-08-22	2017-09-13	docetaxel,cisplatin	disease progression	2017-10-10
036012	1	2017-03-04	2017-05-11	oxaliplatin,capecitabine	disease progression	2017-06-UK
036013	1	2016-08-19	2017-02-25	docetaxel,cisplatin,fluorocrail	stable disease	2017-07-06
036013	2	2017-08-10	2017-10-07	irinotecan,fluorocrail,leucovorin	stable disease
036013	2	2017-07-13	2017-07-17	lobaplatin,fluorocrail	stable disease
036014	1	2016-05-19	2016-12-23	oxaliplatin,S-1	stable disease	2017-07-10
036014	1	2017-07-13	2017-08-23	oxaliplatin,capecitabine	not evaluable	2017-08-24
036014	2	2017-09-04	2017-09-26	paclitaxel	stable disease
036015	1	2016-06-UK	2016-08-UK	oxaliplatin,S-1	not evaluable
036015	2	2017-06-UK	2017-08-UK	paclitaxel,oxaliplatin	stable disease	2017-11-07
036015	1	2016-09-UK	2017-04-UK	S-1	disease progression	2017-05-15
036016	2	2017-10-20	2017-11-09	paclitaxel,cisplatin	disease progression	2017-11-29
036016	1	2015-11-06	UK-UK-UK	docetaxel,carboplatin	not evaluable
036016	1	2017-04-18	UK-UK-UK	S-1	disease progression	2017-10-UK
037001	1	2015-01-22	2015-03-08	docetaxel,cisplatin,fluorocrail	stable disease
037001	2	2015-06-07	2015-06-21	capecitabine	not evaluable
037002	0	2014-05-UK	2014-07-UK	oxaliplatin,capecitabine	disease progression	2015-06-UK
037002	1	2015-07-UK	2016-02-UK	S-1	disease progression	2016-04-16
037003	2	2016-01-24	2016-02-19	paclitaxel,cisplatin,S-1	stable disease
037003	1	2015-10-26	2015-12-30	docetaxel,cisplatin,S-1	disease progression	2016-01-23
037003	2	2016-03-20	2016-05-10	S-1	disease progression	2016-06-20
037004	2	2016-05-16	2016-09-01	oxaliplatin,S-1	stable disease
037004	0	2011-05-17	2011-10-18	cisplatin,S-1	disease progression	2015-05-21
037004	1	2015-06-23	2015-10-20	docetaxel,S-1	disease progression	2016-05-10
038001	3	2017-09-20	2017-10-03	oxaliplatin,S-1	stable disease
038001	0	2017-04-02	2017-05-UK	oxaliplatin,capecitabine	stable disease
038001	1	2017-07-19	2017-08-01	oxaliplatin,capecitabine	stable disease
038001	1	2017-08-09	2017-08-UK	oxaliplatin,capecitabine	disease progression
038001	0	2017-06-28	2017-07-11	capecitabine	stable disease
038001	2	2017-08-29	2017-09-11	S-1	disease progression
038002	1	2017-03-29	2017-05-03	oxaliplatin,capecitabine	stable disease
038002	1	2017-02-05	UK-UK-UK	oxaliplatin,capecitabine	partial response
038002	1	2017-07-26	2017-08-08	cisplatin,capecitabine	disease progression
038002	1	2017-05-24	2017-06-26	capecitabine	partial response
038002	2	2017-10-12	2017-10-26	S-1	disease progression
038003	2	2017-08-28	2017-09-10	docetaxel,S-1	not evaluable
038003	1	2016-08-08	2016-11-17	docetaxel,oxaliplatin	stable disease	2017-03-08
038003	2	2017-09-29	2017-11-03	S-1	disease progression	2017-12-15
038004	2	2017-12-01	2017-12-16	docetaxel,S-1	not evaluable
038004	3	2018-01-06	2018-01-UK	capecitabine,oxaliplatin	disease progression	2018-06-25
038004	1	UK-UK-UK	UK-UK-UK	oxaliplatin,fluorocrail	disease progression	2017-09-UK
038004	2	2017-10-05	2017-11-16	S-1	not evaluable
038005	3	2018-07-05	UK-UK-UK	epirubicin,cisplatin,capecitabine	stable disease	2018-07-UK
038005	1	2018-03-23	2018-05-03	oxaliplatin,S-1	disease progression	2018-05-UK
038005	2	2018-05-25	2018-05-27	docetaxel,cisplatin	disease progression	2018-06-UK
039001	1	2012-10-28	2015-06-05	oxaliplatin,S-1	stable disease	2015-07-03
039001	2	2015-07-07	2015-09-16	paclitaxel,capecitabine	stable disease	2015-10-05
039002	2	2015-10-27	2015-11-02	paclitaxel,S-1	not evaluable
039002	1	2015-02-UK	2015-08-UK	S-1	stable disease	2015-10-12
039003	1	2013-04-03	2013-11-UK	fluorocrail,oxaliplatin,docetaxel,S-1	not evaluable	2014-09-UK
039003	3	2014-12-18	2015-04-03	irinotecan,cisplatin	not evaluable	2015-11-03
039003	2	2014-09-15	2014-11-14	paclitaxel	not evaluable	2014-12-UK
039003	3	2015-06-18	2015-08-19	raltitrexed	not evaluable	2015-11-03
039004	1	2015-04-03	2015-06-26	oxaliplatin,S-1	disease progression	2015-07-07
039004	2	2015-07-22	2015-11-08	paclitaxel,olaparib	disease progression	2015-11-10
039005	1	2015-01-20	2015-05-20	oxaliplatin,S-1	disease progression	2015-06-25
039005	2	2015-07-01	2015-12-02	paclitaxel,olaparib	disease progression	2015-12-16
039005	3	2015-12-18	2015-12-31	docetaxel,capecitabine	not evaluable	2015-12-31
039007	2	2014-06-06	2014-06-19	oxaliplatin,S-1	not evaluable	2014-06-19
039007	1	2014-03-28	2014-08-21	oxaliplatin,capecitabine	not evaluable	2014-06-06
039007	3	2014-11-20	2016-02-04	capecitabine	stable disease	2015-10-23
039008	1	2015-01-23	2015-06-30	oxaliplatin,S-1	disease progression	2015-12-17
039008	2	2015-12-18	2016-02-28	docetaxel,cisplatin	partial response	2015-03-17
039009	1	2014-11-13	2015-04-22	oxaliplatin,S-1	not evaluable
039009	2	2015-04-23	2016-01-18	S-1	disease progression	2016-01-20
039010	1	2015-08-19	UK-UK-UK	paclitaxel,S-1	partial response	2016-01-18
039010	2	2016-01-19	2016-02-UK	oxaliplatin,S-1	disease progression	2016-03-01
039011	1	2016-03-03	2016-04-13	paclitaxel,S-1	partial response	2016-04-21
039011	2	2016-04-12	2016-04-15	capecitabine	partial response	2016-04-25
039012	1	2015-09-01	2015-11-09	oxaliplatin,S-1	partial response
039012	2	2016-01-13	2016-03-01	oxaliplatin,S-1	disease progression	2016-03-01
039013	1	2016-03-07	2016-03-14	oxaliplatin,S-1	disease progression
039013	2	2016-04-06	2016-05-03	paclitaxel,S-1	disease progression	2016-05-24
039014	1	2015-11-18	2016-02-07	oxaliplatin,S-1	partial response	2016-03-05
039014	2	2016-03-03	2016-03-24	paclitaxel,capecitabine	partial response
039015	2	2016-03-21	2016-04-15	paclitaxel,capecitabine	partial response
039015	1	2015-11-27	2016-03-02	oxaliplatin	partial response	2016-03-15
039015	2	2016-05-16	2016-05-16	paclitaxel	partial response	2016-06-30
039016	2	2016-06-24	2016-07-18	docetaxel,cisplatin,S-1	partial response
039016	1	2016-05-12	2016-06-14	paclitaxel,capecitabine	disease progression	2016-06-24
039017	1	2014-10-22	2014-11-13	oxaliplatin,S-1	partial response	2014-12-08
039017	2	2014-12-12	2016-03-06	paclitaxel,S-1	partial response
039017	4	2016-05-20	2016-07-01	docetaxel,raltitrexed	partial response	2016-08-30
039017	3	2015-10-19	2016-03-11	paclitaxel,capecitabine	partial response	2016-05-18
039018	1	2014-12-UK	2015-05-UK	oxaliplatin,S-1	partial response	2015-10-UK
039018	2	2016-08-03	2016-08-29	paclitaxel,capecitabine	partial response	2016-09-23
039019	1	2015-08-31	2015-11-10	oxaliplatin,S-1,capecitabine	not evaluable
039019	2	2016-09-06	2016-11-09	oxaliplatin,capecitabine	disease progression	2016-11-29
039020	1	2016-09-16	2016-11-02	oxaliplatin,capecitabine	disease progression	2016-11-02
039020	2	2016-11-09	2017-01-02	paclitaxel,BBI608	disease progression	2017-01-02
039021	1	2015-11-05	2016-03-08	oxaliplatin,S-1	stable disease
039021	2	2016-07-09	2016-09-30	paclitaxel,BBI608	disease progression	2016-10-27
039021	1	2016-03-30	2016-05-12	S-1	disease progression	2016-06-22
039022	1	2016-01-29	2016-09-10	paclitaxel,S-1	not evaluable
039022	3	2017-06-13	2017-09-18	oxaliplatin,S-1	disease progression
039022	2	2016-12-02	2017-01-18	paclitaxel,capecitabine	disease progression
039022	2	2017-04-26	2017-06-07	paclitaxel,capecitabine	disease progression
039022	1	2016-09-21	2016-10-11	S-1	disease progression
039023	2	2017-09-05	2017-10-12	docetaxel,cisplatin	disease progression	2017-10-30
039023	1	2017-03-15	2017-03-25	oxaliplatin,capecitabine	partial response	2017-08-30
039023	1	2017-02-27	2017-03-02	paclitaxel	not evaluable	2017-08-30
039023	3	2017-11-14	2017-11-28	S-1	not evaluable
039024	2	2018-04-10	2018-05-03	trastuzumab,paclitaxel,raltitrexed	not evaluable	2018-05-30
039024	2	2018-01-26	2018-03-21	paclitaxel,S-1	stable disease
039024	1	2017-06-01	2018-01-04	oxaliplatin,capecitabine	stable disease	2018-01-25
039024	3	2018-05-31	2018-07-19	irinotecan	stable disease	2018-08-14
039025	1	2018-06-08	2018-07-04	oxaliplatin,S-1	not evaluable	2018-07-05
039025	2	2018-07-09	2018-08-28	S-1,paclitaxel	not evaluable	2018-09-17
039025	1	2017-12-21	2018-05-12	oxaliplatin,capecitabine	stable disease	2018-07-04
039026	1	2018-04-24	2018-05-24	oxaliplatin,fluorocrail,leucovorin	stable disease
039026	2	2018-08-16	2018-09-19	paclitaxel,ramucirumab	disease progression	2018-09-25
039026	1	2018-06-11	2018-07-24	oxaliplatin,capecitabine	disease progression	2018-08-13
039027	1	2017-11-01	2017-12-18	oxaliplatin,S-1	disease progression	2017-12-20
039027	2	2018-03-23	2018-06-28	paclitaxel	stable disease	2018-07-30
040001	1	UK-UK-UK	UK-UK-UK	oxaliplatin,capecitabine	not evaluable	UK
040001	2	2016-01-20	2016-03-24	oxaliplatin,capecitabine	not evaluable	2016-03-24
040002	2	2016-04-15	2016-07-29	paclitaxel,oxaliplatin	disease progression	2016-08-22
040002	1	2016-01-31	2016-03-21	S-1	disease progression	2016-04-15
040003	1	2016-06-09	2016-08-13	oxaliplatin,S-1	disease progression	2016-09-07
040003	2	2016-09-09	2016-11-29	paclitaxel,carboplatin	disease progression	2016-12-24
040004	1	2016-02-27	2016-07-UK	docetaxel,cisplatin,fluorocrail	disease progression	2017-03-UK
040004	2	2017-03-22	2017-03-22	irinotecan	disease progression	2017-04-UK
040004	1	2016-07-09	2016-07-09	S-1	disease progression	2017-03-UK
040005	2	2017-05-18	2017-06-26	irinotecan,fluorocrail,leucovorin	disease progression
040005	1	2016-08-01	2017-04-09	oxaliplatin,S-1	disease progression	2017-04-09
040006	1	2017-06-16	2017-07-16	capecitabine,oxaliplatin,epirubicin	disease progression	2017-08-08
040006	2	2017-08-12	2017-09-09	paclitaxel,cisplatin	disease progression	2017-10-31
040007	2	2017-04-12	2017-09-28	irinotecan,fluorocrail,leucovorin	disease progression	2017-11-08
040007	1	2017-02-21	2017-03-16	docetaxel,oxaliplatin,S-1	disease progression	2017-04-UK
040008	4	2017-09-25	2017-12-UK	paclitaxel,S-1	disease progression	2018-01-08
040008	1	2015-12-UK	2016-UK-UK	S-1,oxaliplatin	disease progression	2016-UK-UK
040008	3	2017-02-28	2017-07-02	S-1,oxaliplatin	disease progression	2017-09-18
040008	2	2016-08-31	2016-08-UK	S-1	not evaluable
040008	0	2013-12-UK	2014-UK-UK	S-1	disease progression	2015-12-UK
040008	2	2016-11-27	2017-UK-UK	S-1	disease progression	2017-UK-UK
040009	2	2018-02-10	2018-06-25	paclitaxel,carboplatin	disease progression	2018-07-24
040009	1	2017-12-14	2018-01-29	S-1	disease progression	2018-02-08
042001	1	2015-10-28	2016-02-24	oxaliplatin,S-1	not evaluable	2016-03-04
042001	0	2013-01-UK	2013-08-UK	S-1	not evaluable
042002	2	2016-03-07	2016-03-30	paclitaxel,cisplatin	not evaluable	2016-04-26
042002	1	2015-05-27	2015-10-17	oxaliplatin,capecitabine	not evaluable	2016-03-03
042002	1	2015-11-23	2016-01-20	capecitabine	not evaluable	2016-03-03
042003	2	2016-04-14	2016-05-19	epirubicin,oxaliplatin,capecitabine	not evaluable	2016-05-26
042003	1	2015-09-05	2016-01-19	paclitaxel,S-1	stable disease	2016-04-UK
042003	1	2016-01-21	2016-02-02	capecitabine	disease progression	2016-04-UK
042004	2	2016-05-10	2016-06-UK	S-1,docetaxel	not evaluable	2016-06-21
042004	1	2016-03-21	2016-04-UK	oxaliplatin,capecitabine	not evaluable	2016-05-04
042005	0	2014-06-10	2014-11-UK	oxaliplatin,S-1	not evaluable
042005	2	2016-04-UK	2016-06-UK	oxaliplatin,docetaxel	not evaluable	2016-06-27
042005	1	2015-12-14	2016-03-09	paclitaxel,capecitabine	not evaluable	2016-04-UK
042006	0	2014-04-11	2014-09-11	oxaliplatin,fluorocrail,leucovorin	stable disease	2015-12-15
042006	1	2015-12-23	2016-02-01	oxaliplatin,S-1	not evaluable
042006	2	2016-03-UK	2016-03-UK	S-1	disease progression	2016-07-UK
042007	2	2016-05-24	2016-06-15	oxaliplatin,S-1,trastuzumab	not evaluable
042007	3	2016-06-16	2016-09-28	oxaliplatin,raltitrexed,trastuzumab	partial response	2016-10-19
042007	1	2016-03-19	2016-05-06	oxaliplatin,capecitabine,trastuzumab	partial response
042008	1	2015-05-15	2015-06-08	paclitaxel,cisplatin,fluorocrail	stable disease
042008	1	2015-07-04	2015-12-03	paclitaxel,S-1	partial response	2015-10-31
042008	2	2016-11-04	2017-02-27	oxaliplatin,capecitabine	stable disease	2017-03-20
042009	2	2017-03-23	2017-04-14	paclitaxel,S-1	disease progression	2017-05-06
042009	1	2016-11-09	2017-02-28	oxaliplatin,capecitabine	partial response	2017-03-20
042010	1	2017-04-29	2017-05-21	paclitaxel,fluorocrail	disease progression	2017-05-21
042010	2	2017-06-27	2017-07-19	oxaliplatin,capecitabine	disease progression	2017-08-03
042011	2	2017-04-20	2017-08-02	paclitaxel,S-1	stable disease	2017-08-28
042011	1	2017-03-07	2017-04-19	oxaliplatin,capecitabine	disease progression	2017-04-19
042012	1	2017-10-27	2018-03-15	oxaliplatin,capecitabine	stable disease	2018-04-09
042012	2	2018-04-24	2018-05-16	docetaxel	disease progression	2018-06-17
042013	2	2019-03-13	2019-07-09	paclitaxel,cisplatin	stable disease	2019-07-28
042013	1	2018-05-27	2018-10-13	oxaliplatin,capecitabine	stable disease	2019-03-06
042013	1	2018-10-27	2019-02-12	capecitabine	stable disease	2019-03-06
043001	2	2015-11-UK	2015-11-UK	S-1,oxaliplatin	disease progression	2015-12-10
043001	1	2014-04-07	2014-09-10	oxaliplatin,capecitabine	not evaluable	2015-11-17
043002	0	UK-UK-UK	UK-UK-UK	oxaliplatin	not evaluable
043003	1	2013-10-UK	2014-03-UK	carboplatin,S-1	not evaluable	2014-06-17
043003	2	2014-10-UK	2015-04-UK	oxaliplatin,capecitabine	not evaluable	UK-UK-UK
043003	2	2015-10-UK	2015-10-UK	oxaliplatin,capecitabine	not evaluable	2016-03-22
043004	2	UK-UK-UK	UK-UK-UK	S-1	not evaluable	2016-04-01
043005	1	2015-08-06	2015-09-16	oxaliplatin,S-1	not evaluable	UK-UK-UK
043005	2	2015-11-10	2016-04-06	oxaliplatin,S-1	not evaluable	2016-05-26
043006	1	2016-02-UK	2016-03-UK	oxaliplatin,fluorocrail,leucovorin	not evaluable
043006	2	2016-06-08	2016-06-16	oxaliplatin,S-1	not evaluable
043006	2	2016-03-23	2016-05-29	oxaliplatin,capecitabine	not evaluable
043007	3	2016-05-31	2016-07-03	docetaxel,S-1	not evaluable	2016-07-03
043007	1	2015-06-10	2016-03-06	oxaliplatin,capecitabine	not evaluable	2016-05-07
043007	2	2016-05-07	2016-05-14	capecitabine	not evaluable	2016-05-23
043008	2	2016-03-17	2016-03-19	docetaxel,fluorocrail	not evaluable	2016-07-13
043008	1	2016-02-23	2016-03-UK	docetaxel,capecitabine	not evaluable
043009	1	2013-11-15	2013-12-19	oxaliplatin,capecitabine	not evaluable
043009	1	2014-02-16	2014-04-20	oxaliplatin,capecitabine	not evaluable
043009	2	2014-05-05	2014-05-18	capecitabine	not evaluable
043009	2	2016-08-22	2016-09-05	capecitabine	not evaluable	2016-09-28
043010	1	2015-09-30	2016-02-22	oxaliplatin,S-1	disease progression	2016-03-21
043010	2	2016-03-21	2017-01-14	docetaxel,cisplatin	disease progression	2017-02-14
043011	1	2015-05-UK	2015-10-UK	oxaliplatin,tegafur,leucovorin	not evaluable	2015-12-30
043011	2	2016-08-18	2017-01-02	paclitaxel,lobaplatin	not evaluable	2017-02-21
043012	2	2017-03-28	2017-04-18	S-1,oxaliplatin	disease progression	2017-05-23
043012	1	2017-01-05	2017-02-24	S-1,lobaplatin	stable disease
043013	1	2014-03-UK	UK-UK-UK	oxaliplatin,tegafur,leucovorin	disease progression	2017-02-UK
043013	2	2017-06-24	2017-UK-UK	docetaxel,S-1	disease progression	2017-07-UK
043014	1	2016-09-21	2016-12-UK	S-1,oxaliplatin	disease progression	2017-UK-UK
043014	2	2017-07-UK	2017-07-UK	paclitaxel,cisplatin	not evaluable
044001	2	2015-07-UK	2015-07-28	irinotecan,S-1	disease progression	2015-07-28
044001	1	2015-04-UK	2015-06-08	docetaxel,oxaliplatin	disease progression	2015-07-02
044001	0	2012-09-UK	2013-01-UK	tegafur,oxaliplatin	disease progression	2015-04-20
044001	3	2015-08-UK	2015-10-23	capecitabine	disease progression	2015-11-UK
044002	2	2015-10-01	2015-11-05	oxaliplatin,tegafur,leucovorin	disease progression	2015-12-18
044002	1	2015-07-UK	2015-07-UK	docetaxel,cisplatin,tegafur	disease progression	2015-09-18
044003	3	2015-04-UK	2015-05-23	oxaliplatin,S-1,endostar	disease progression	2015-06-UK
044003	1	2014-09-29	2014-12-22	oxaliplatin,S-1	disease progression	2014-12-UK
044003	2	2014-12-UK	2015-03-UK	oxaliplatin,S-1	disease progression	2015-04-UK
044003	4	2015-06-UK	2015-07-31	docetaxel,endostar	disease progression	2015-08-UK
044003	5	2015-08-UK	2015-10-UK	capecitabine	disease progression	2015-10-UK
044003	6	2015-11-UK	2015-12-17	capecitabine	disease progression	2015-12-UK
044004	2	2015-10-15	2016-02-UK	cisplatin,docetaxel	not evaluable	2016-02-18
044004	0	2014-11-14	2014-11-28	oxaliplatin,capecitabine	not evaluable
044004	1	2015-02-03	2015-06-24	oxaliplatin,capecitabine	not evaluable	2015-10-15
044005	1	2014-12-UK	2015-04-UK	fluorocrail,oxaliplatin,leucovorin	not evaluable	2015-10-UK
044005	2	2015-10-UK	2016-01-23	irinotecan,cisplatin	not evaluable	2016-02-14
044005	0	2014-11-UK	2014-11-18	oxaliplatin,capecitabine	not evaluable
044006	1	2015-08-05	2015-08-27	paclitaxel,oxaliplatin,raltitrexed	disease progression	2015-08-27
044006	2	2015-08-27	2016-02-19	oxaliplatin,paclitaxel	not evaluable	2016-02-18
044007	1	2015-11-18	2015-12-UK	oxaliplatin,paclitaxel,raltitrexed	not evaluable	2016-02-19
044007	2	2015-12-14	2016-02-UK	oxaliplatin,paclitaxel	not evaluable	2016-02-19
044007	3	2016-02-26	2016-03-UK	raltitrexed	disease progression	2016-03-21
044008	0	2015-02-UK	2015-05-20	oxaliplatin,fluorocrail,leucovorin	not evaluable	2016-01-20
044008	1	2016-01-23	2016-01-23	docetaxel,S-1	not evaluable
044008	2	2016-02-15	2016-02-15	docetaxel,capecitabine	not evaluable
044008	3	2016-02-UK	2016-03-12	docetaxel	not evaluable	2016-03-31
044009	0	2014-08-02	2014-10-08	oxaliplatin,capecitabine	not evaluable
044009	1	2014-10-29	2015-02-28	oxaliplatin,capecitabine	not evaluable	2015-02-28
044009	2	2015-02-28	2015-10-UK	capecitabine	not evaluable	2015-11-07
044010	1	2014-05-UK	2014-09-28	oxaliplatin,S-1	not evaluable	2015-01-22
044010	2	2015-01-UK	2015-05-26	capecitabine,endostar	not evaluable	2015-08-UK
044010	3	2015-08-UK	2016-01-05	capecitabine,endostar	not evaluable	2016-04-19
044011	1	2015-10-UK	2015-11-UK	oxaliplatin,capecitabine	not evaluable	2015-12-UK
044011	2	2015-12-UK	2016-04-UK	capecitabine	disease progression	2016-04-07
044012	1	2015-06-27	2015-09-21	oxaliplatin,fluorocrail,leucovorin	not evaluable	2015-10-12
044012	2	2015-10-12	2016-01-13	docetaxel,capecitabine	not evaluable	2016-04-25
044013	1	2015-04-UK	2015-08-05	oxaliplatin,fluorocrail,leucovorin	not evaluable	2016-02-05
044013	2	2016-02-UK	2016-04-02	docetaxel,capecitabine	not evaluable	2016-04-23
044014	1	2015-02-UK	2015-02-UK	paclitaxel,cisplatin	not evaluable	2015-03-16
044014	2	2015-03-UK	2015-07-UK	oxaliplatin,capecitabine	not evaluable
044014	2	2015-08-UK	2016-02-UK	capecitabine	not evaluable	2016-03-18
044014	3	2016-03-26	2016-04-20	docetaxel	not evaluable	2016-05-11
044015	1	2015-04-20	2015-07-10	oxaliplatin,S-1	not evaluable	UK-UK-UK
044015	2	UK-UK-UK	UK-UK-UK	capecitabine	disease progression	2016-06-02
044016	1	2015-08-21	2016-01-11	oxaliplatin,S-1	disease progression	2016-02-15
044016	2	2016-02-15	2016-02-17	oxaliplatin,paclitaxel	stable disease	2016-05-13
044017	2	2016-04-27	2016-07-16	docetaxel,cisplatin	not evaluable	2016-07-13
044017	1	2016-03-03	2016-03-24	oxaliplatin,capecitabine	disease progression	2016-04-26
044018	2	2016-04-15	2016-07-14	docetaxel,cisplatin	not evaluable	2016-07-29
044018	1	2015-12-17	2016-04-01	oxaliplatin,capecitabine	not evaluable	2016-04-13
044019	1	2015-07-UK	2015-12-10	oxaliplatin,S-1	not evaluable	2016-06-08
044019	2	2016-06-13	2016-07-19	paclitaxel,S-1	not evaluable	2016-08-10
044020	1	2012-05-17	2012-05-21	oxaliplatin,fluorocrail,leucovorin	not evaluable	UK-UK-UK
044020	2	2012-06-19	2012-08-25	fluorocrail	not evaluable	2016-06-01
044021	0	2015-03-05	2015-07-29	oxaliplatin,S-1	disease progression
044021	1	2016-06-16	2016-07-12	docetaxel,cisplatin	disease progression	2016-08-09
044022	1	2016-05-23	2016-08-02	paclitaxel,cisplatin	not evaluable	2016-08-16
044022	2	2016-08-16	2016-08-31	oxaliplatin,capecitabine	not evaluable	2016-09-14
044023	1	2016-04-21	2016-06-03	oxaliplatin,capecitabine	disease progression	2016-07-08
044023	2	2016-07-13	2016-09-26	docetaxel	not evaluable
044024	2	2016-09-04	2016-10-10	docetaxel,cisplatin	disease progression	2016-10-10
044024	1	2015-10-14	2016-06-18	oxaliplatin,capecitabine	disease progression	2016-06-18
044025	2	2016-08-02	2016-09-23	paclitaxel,S-1	not evaluable
044025	0	2013-02-19	2013-06-07	paclitaxel,oxaliplatin	not evaluable
044025	1	2016-06-18	2016-07-09	paclitaxel,oxaliplatin	disease progression
044025	3	2016-10-21	2016-10-21	paclitaxel	not evaluable
044026	0	2014-10-25	2015-02-28	docetaxel,oxaliplatin,capecitabine	not evaluable
044026	2	2016-09-03	2016-10-20	docetaxel,cisplatin	not evaluable	2016-10-24
044026	1	2015-04-21	2015-06-17	oxaliplatin,capecitabine	not evaluable	2015-UK-UK
044027	2	2016-11-UK	2017-02-UK	capecitabine,irinotecan	disease progression	2017-02-UK
044027	1	2015-07-UK	2015-UK-UK	oxaliplatin,capecitabine	disease progression	2016-11-UK
044027	1	2015-UK-UK	2016-11-UK	capecitabine	disease progression	2016-11-UK
044028	1	2016-01-15	2016-03-03	fluorocrail,oxaliplatin,leucovorin	disease progression	2016-03-16
044028	2	2016-07-29	2016-08-12	paclitaxel,S-1	not evaluable
044028	2	2017-04-02	2017-04-03	paclitaxel,oxaliplatin	disease progression	2017-04-03
044028	2	2016-03-19	2016-06-29	paclitaxel,cisplatin	not evaluable
044028	2	2016-08-22	2017-03-20	S-1	not evaluable
044029	1	2015-07-04	2016-04-07	oxaliplatin,capecitabine	not evaluable
044029	1	2016-05-26	2017-02-04	capecitabine	disease progression	2017-04-14
044029	2	2017-04-19	2017-05-23	S-1	disease progression	2017-06-06
044030	1	2017-02-27	2017-04-23	oxaliplatin,S-1	disease progression	2017-05-08
044030	2	2017-05-18	2017-05-18	paclitaxel	disease progression	2017-06-06
044031	1	2016-08-05	2016-09-28	docetaxel,oxaliplatin,capecitabine	not evaluable
044031	1	2016-11-UK	2017-02-UK	irinotecan,S-1	not evaluable	2017-07-21
044031	2	2017-07-22	2017-07-22	paclitaxel,cisplatin	disease progression	2017-09-01
044032	1	2017-02-12	2017-02-12	tegafur,oxaliplatin,leucovorin	not evaluable
044032	1	2017-03-21	2017-03-21	paclitaxel,oxaliplatin,tegafur	not evaluable
044032	1	2017-04-27	2017-07-22	oxaliplatin,paclitaxel	not evaluable	2017-08-14
044032	2	2017-08-29	2017-09-20	irinotecan	not evaluable	2017-10-12
044033	2	2017-10-28	2017-12-18	docetaxel,cisplatin	disease progression	2018-01-10
044033	1	2017-09-28	2017-10-12	oxaliplatin,capecitabine	disease progression	2017-10-27
044034	2	2018-03-18	2018-06-11	docetaxel,cisplatin	disease progression	2018-05-10
044034	1	2017-09-28	2018-02-28	oxaliplatin,capecitabine	disease progression	2018-03-09
044035	1	2018-06-UK	2018-12-UK	oxaliplatin,capecitabine	disease progression	2019-01-UK
044035	2	2019-01-UK	2019-02-UK	paclitaxel	disease progression	2019-02-UK
044036	1	2017-11-16	2018-05-07	fluorocrail,oxaliplatin,leucovorin	disease progression	2018-09-01
044036	2	2018-09-UK	2019-02-11	docetaxel,cisplatin	disease progression	2019-03-25
044037	2	2018-10-29	2019-02-20	oxaliplatin,S-1	not evaluable
044037	1	2018-01-06	2018-04-22	paclitaxel,cisplatin	disease progression	2018-05-17
044037	2	2019-03-13	2019-04-03	S-1	disease progression	2019-04-22
044038	2	2018-07-19	2018-08-17	paclitaxel,S-1	disease progression	2018-09-14
044038	1	2018-03-UK	2018-05-25	oxaliplatin,capecitabine	disease progression	2018-06-19
044038	3	2018-08-25	2018-10-08	S-1	not evaluable
045001	2	2015-08-12	2015-12-19	oxaliplatin,capecitabine	not evaluable	2016-01-27
045001	1	2014-12-01	2015-06-11	S-1	not evaluable	2015-08-07
045002	1	2014-10-20	2014-10-25	epirubicin,oxaliplatin,capecitabine	not evaluable
045002	2	2015-07-18	2015-11-21	irinotecan,fluorocrail,leucovorin	stable disease	2016-01-28
045002	1	2014-11-11	2015-01-30	oxaliplatin,capecitabine	stable disease	2015-07-13
045003	2	2015-07-06	2015-10-17	irinotecan,fluorocrail	not evaluable	2016-03-14
045003	1	2015-05-14	2015-06-09	paclitaxel,cisplatin	not evaluable	2015-06-10
045004	1	2014-02-09	2014-05-21	fluorocrail,oxaliplatin,leucovorin	not evaluable
045004	2	2015-08-07	2015-11-14	docetaxel	disease progression	2016-03-18
045004	1	2014-06-09	2015-07-UK	S-1	disease progression	2015-04-14
045005	0	2015-04-30	2015-05-19	fluorocrail,oxaliplatin,leucovorin	not evaluable
045005	1	2015-07-15	2015-08-31	fluorocrail,oxaliplatin	disease progression	2015-12-24
045005	2	2015-12-28	2016-01-26	docetaxel,carboplatin	stable disease
045005	2	2016-02-16	2016-03-13	docetaxel	disease progression	2016-04-06
045006	1	2015-06-29	2015-09-11	docetaxel,oxaliplatin	not evaluable	2015-12-02
045006	2	2015-12-22	2016-04-01	S-1,oxaliplatin	not evaluable	2016-04-UK
045007	2	2015-09-UK	2015-11-UK	oxaliplatin,S-1	not evaluable	2015-11-UK
045007	1	2014-06-UK	2014-08-UK	paclitaxel,fluorocrail	not evaluable	2014-08-UK
045007	3	2015-11-UK	2016-01-UK	docetaxel,cisplatin	not evaluable	2016-04-12
045008	1	2015-11-27	2016-02-06	oxaliplatin,capecitabine,epirubicin	disease progression	2016-02-UK
045008	3	2016-03-23	2016-04-12	docetaxel,S-1	disease progression	2016-04-23
045008	2	2016-02-27	2016-03-18	docetaxel,cisplatin	disease progression	2016-03-UK
045009	2	2016-04-10	2016-04-18	docetaxel,cisplatin,fluorocrail	not evaluable
045009	1	2015-12-15	2016-02-28	paclitaxel,S-1	disease progression	2016-04-08
045010	1	2015-10-30	2016-01-07	paclitaxel,cisplatin,fluorocrail	not evaluable
045010	2	2016-01-27	2016-04-12	docetaxel,oxaliplatin,S-1	stable disease	2016-05-10
045011	1	2015-08-25	2015-12-09	docetaxel,fluorocrail,oxaliplatin	disease progression	2016-03-31
045011	2	2016-04-16	2016-05-18	paclitaxel,fluorocrail	disease progression	2016-05-30
045012	2	2016-UK-UK	2016-08-02	irinotecan,fluorocrail,leucovorin	disease progression	2016-08-02
045012	1	2016-04-05	2016-04-28	docetaxel,oxaliplatin	not evaluable
045013	1	2014-12-21	2015-03-26	oxaliplatin,S-1	disease progression	2016-05-12
045013	2	2015-05-23	2015-08-13	paclitaxel,olaparib	disease progression	2016-08-05
045014	0	2016-03-26	2016-04-15	oxaliplatin,fluorocrail,leucovorin	not evaluable
045014	1	2016-05-06	2016-05-10	oxaliplatin,fluorocrail,leucovorin	disease progression	2016-06-18
045014	2	2016-07-19	2016-07-26	paclitaxel,carboplatin	disease progression	2016-08-14
045015	2	2016-03-13	2016-05-18	irinotecan,capecitabine	stable disease
045015	0	UK-UK-UK	UK-UK-UK	S-1	not evaluable
045015	2	2016-06-26	2016-UK-UK	capecitabine	disease progression	2016-08-31
045015	1	2012-12-UK	2016-02-UK	S-1	disease progression	2016-03-07
045016	2	2015-12-29	2016-UK-UK	irinotecan,fluorocrail,leucovorin	disease progression	2016-UK-UK
045016	1	2015-12-08	2015-12-29	docetaxel,cisplatin	not evaluable
045017	2	2015-UK-UK	2015-UK-UK	irinotecan,fluorocrail,leucovorin	not evaluable
045017	1	2014-UK-UK	2014-UK-UK	oxaliplatin,S-1	disease progression	2015-01-26
045017	2	2015-UK-UK	2015-UK-UK	S-1	not evaluable
045017	2	2016-04-11	2016-UK-UK	S-1	disease progression	2016-07-21
045018	1	2015-08-11	2015-08-29	fluorocrail,oxaliplatin,leucovorin	disease progression	2015-11-02
045018	2	2015-11-UK	2016-01-UK	docetaxel,cisplatin	disease progression	2016-08-16
045019	1	2015-03-16	2015-04-UK	docetaxel,oxaliplatin,fluorocrail	stable disease
045019	1	2015-06-24	2015-07-UK	docetaxel,S-1	stable disease
045019	2	2016-04-28	2016-08-UK	epirubicin,S-1	stable disease
045019	1	2015-04-16	2015-05-UK	paclitaxel,cisplatin	stable disease
045019	1	2015-09-UK	2016-UK-UK	capecitabine	disease progression	2016-04-27
045019	2	2016-UK-UK	2016-UK-UK	S-1	disease progression	2016-10-19
045020	1	2016-06-02	2016-08-UK	oxaliplatin,fluorocrail,leucovorin	disease progression	2016-08-UK
045020	2	2016-09-02	2017-10-UK	docetaxel,cisplatin	disease progression	2016-10-21
045021	0	2015-10-17	2015-12-30	oxaliplatin,S-1	stable disease
045021	2	2016-06-25	2016-08-UK	docetaxel,cisplatin	disease progression	2016-10-25
045021	1	2016-UK-UK	2016-UK-UK	S-1	disease progression	2016-06-18
045022	2	2016-08-13	2016-09-21	docetaxel,S-1,cisplatin	not evaluable
045022	1	2015-09-20	2016-02-01	oxaliplatin,S-1	disease progression	2016-08-11
045023	2	2016-08-04	2016-10-UK	paclitaxel,cisplatin	disease progression	2016-12-23
045023	1	2016-06-06	2016-06-29	oxaliplatin,capecitabine	disease progression	2016-07-26
045024	2	2016-10-17	2017-01-UK	docetaxel,oxaliplatin,fluorocrail	not evaluable
045024	1	2016-07-25	2016-UK-UK	oxaliplatin,fluorocrail,leucovorin	partial response
045024	1	2016-UK-UK	2016-UK-UK	oxaliplatin,S-1	not evaluable
045024	1	2016-UK-UK	2016-UK-UK	S-1	not evaluable
045025	1	2016-11-16	2016-12-06	oxaliplatin,capecitabine	disease progression	2016-12-26
045025	2	2016-12-28	2017-02-06	docetaxel	disease progression	2017-02-07
045025	3	2017-02-10	2017-03-23	irinotecan	disease progression	2017-03-24
045026	1	2016-02-29	2016-05-21	oxaliplatin,S-1	not evaluable
045026	2	2016-06-13	2016-08-29	oxaliplatin,capecitabine	disease progression	2016-12-06
045026	3	2016-12-08	2017-03-08	paclitaxel	disease progression	2017-04-05
045027	1	2016-02-29	2016-06-23	oxaliplatin,S-1	stable disease	2016-12-UK
045027	2	2017-01-01	2017-01-UK	docetaxel,cisplatin	disease progression	2017-03-29
045028	1	2016-12-07	2016-12-UK	paclitaxel,cisplatin,fluorocrail,leucovorin	disease progression	2017-01-04
045028	2	2017-01-17	2017-03-27	oxaliplatin,S-1	disease progression	2017-04-18
045028	1	2016-11-15	2016-12-UK	paclitaxel,cisplatin	not evaluable
045029	1	2015-11-UK	2016-UK-UK	oxaliplatin,fluorocrail,leucovorin	disease progression	2016-05-UK
045029	2	2016-11-10	2017-03-06	docetaxel,cisplatin	disease progression	2017-05-03
045030	1	2014-UK-UK	2014-UK-UK	cisplatin,fluorocrail	stable disease
045030	1	2016-UK-UK	2016-UK-UK	cisplatin,fluorocrail	disease progression	2017-03-14
045030	2	2017-03-22	2017-04-UK	irinotecan,fluorocrail	disease progression	2017-05-08
045031	1	2015-10-28	2015-12-10	oxaliplatin,S-1	disease progression	2016-06-01
045031	2	2016-06-02	2016-09-10	paclitaxel,cisplatin	disease progression	2016-12-29
045031	0	2015-UK-UK	2015-UK-UK	S-1	not evaluable
045031	3	2016-12-30	2017-UK-UK	irinotecan	disease progression	2017-06-05
045032	1	2016-03-18	2016-06-03	cisplatin,fluorocrail	stable disease
045032	2	2017-04-20	2017-05-17	docetaxel	disease progression	2017-06-08
045032	1	2016-06-22	2017-02-05	S-1	disease progression	2017-04-18
045033	1	2016-03-03	2016-05-11	paclitaxel,oxaliplatin	disease progression	2016-06-02
045033	0	2015-12-UK	2016-01-UK	docetaxel,nedaplatin	not evaluable
045033	2	2016-06-04	2016-06-UK	S-1	not evaluable
045033	3	2016-06-UK	2016-11-16	capecitabine	disease progression	2017-06-09
045034	1	2016-04-UK	2016-08-UK	oxaliplatin,S-1	disease progression	2016-08-23
045034	2	2016-08-25	2017-03-UK	docetaxel,cisplatin	disease progression	2017-06-20
045035	1	2016-09-03	2017-02-09	oxaliplatin,S-1	disease progression	2017-05-06
045035	2	2017-05-18	2017-06-08	docetaxel,cisplatin	disease progression	2017-06-29
045036	3	2017-06-UK	2017-07-UK	paclitaxel,capecitabine,epirubicin	stable disease
045036	1	2015-11-UK	2016-02-UK	irinotecan,S-1	not evaluable
045036	1	2015-06-UK	2015-10-UK	oxaliplatin,S-1	not evaluable
045036	0	2015-03-UK	2015-05-UK	oxaliplatin,S-1	disease progression	2015-05-05
045036	2	2016-10-UK	2016-12-UK	irinotecan,paclitaxel	disease progression	2017-06-14
045036	2	2016-06-UK	2016-09-UK	paclitaxel,capecitabine	not evaluable
045036	1	2016-03-UK	2016-04-UK	capecitabine	disease progression	2016-05-25
045037	3	2017-03-21	2017-06-14	docetaxel,S-1	disease progression	2017-07-13
045037	2	2013-07-UK	2013-08-UK	irinotecan,oxaliplatin	not evaluable
045037	1	2012-08-12	2012-12-06	paclitaxel,fluorocrail	stable disease
045037	1	2013-03-UK	2013-03-UK	S-1	disease progression	2013-03-UK
045038	1	2016-11-30	2016-12-14	cisplatin,S-1	not evaluable
045038	1	2016-12-27	2017-04-14	oxaliplatin,S-1	disease progression	2017-05-02
045038	2	2017-05-16	2017-07-UK	docetaxel,cisplatin	disease progression	2017-07-26
045039	1	2016-03-UK	2016-07-UK	paclitaxel,cisplatin	disease progression	2017-01-UK
045039	2	2017-03-21	2017-08-UK	S-1	disease progression	2017-09-26
045040	1	2017-03-18	2017-08-UK	oxaliplatin,S-1	disease progression	2017-08-UK
045040	2	2017-08-UK	2017-11-UK	irinotecan,capecitabine	disease progression	2017-12-08
045041	0	2017-03-UK	2017-05-UK	oxaliplatin,S-1	not evaluable
045041	1	2017-07-14	2017-08-04	paclitaxel,cisplatin	disease progression	2017-08-UK
045041	2	2017-09-03	2017-11-12	irinotecan	disease progression	2017-12-11
045042	1	2016-03-21	2016-04-UK	oxaliplatin,S-1	stable disease
045042	2	2017-02-16	2017-06-29	docetaxel,cisplatin	disease progression	2017-06-22
045042	1	2016-04-14	2016-05-UK	S-1	disease progression	2017-02-10
045042	1	2016-04-14	2016-05-UK	S-1	disease progression	2017-02-10
045043	1	2016-01-12	2016-07-UK	oxaliplatin,S-1	disease progression	2017-05-11
045043	2	2017-05-12	2017-09-08	paclitaxel,lobaplatin	disease progression	2018-01-09
045044	1	2017-08-UK	2017-10-UK	oxaliplatin,S-1	disease progression	2017-11-08
045044	2	2017-11-17	2018-01-24	docetaxel	disease progression	2018-03-09
045045	3	2018-03-23	2018-04-08	irinotecan,fluorocrail,leucovorin	disease progression	2018-04-27
045045	2	2018-02-28	2018-03-03	paclitaxel,cisplatin	disease progression	2018-03-21
045045	1	2017-11-29	2018-01-12	oxaliplatin,capecitabine	disease progression	2018-01-29
045045	2	2018-02-02	2018-02-05	paclitaxel	not evaluable
045046	2	2018-02-27	2018-06-29	irinotecan,S-1	disease progression	2018-07-26
045046	1	2017-10-24	2018-01-26	paclitaxel,oxaliplatin	disease progression	2018-02-26
045047	1	2017-11-UK	2017-12-UK	S-1,oxaliplatin,docetaxel	not evaluable
045047	3	2018-05-24	2018-07-27	irinotecan,fluorocrail,leucovorin	disease progression	2018-10-12
045047	2	2018-01-06	2018-03-20	docetaxel,oxaliplatin,S-1	disease progression	2018-05-23
045048	1	2017-09-28	2018-02-06	oxaliplatin,S-1	disease progression	2018-05-11
045048	2	2018-05-15	2018-08-21	paclitaxel,cisplatin	not evaluable
045048	1	2017-09-06	2017-09-27	S-1	not evaluable
045048	2	2018-08-31	2018-10-12	paclitaxel	disease progression	2018-12-05
045049	1	2018-04-18	2018-08-30	paclitaxel,S-1	disease progression	2018-10-08
045049	2	2018-10-10	2018-11-14	oxaliplatin,capecitabine	disease progression	2018-12-24
045050	1	2018-12-16	2018-12-16	oxaliplatin,S-1	disease progression	2019-03-13
045050	2	2019-04-17	2019-04-22	oxaliplatin,fluorocrail	disease progression	UK-UK-UK
045050	2	2019-03-25	2019-03-27	oxaliplatin,capecitabine	not evaluable
045051	1	2017-12-06	2018-05-08	oxaliplatin,S-1	disease progression	2018-08-UK
045051	2	2018-08-26	2019-01-16	docetaxel,cisplatin	partial response	2019-03-26
045051	3	2019-03-28	2019-05-25	irinotecan,capecitabine	stable disease	2019-06-27
045052	0	2019-01-28	2019-02-18	docetaxel,fluorocrail,cisplatin	disease progression	2019-03-16
045052	0	2019-03-19	2019-04-09	docetaxel,oxaliplatin,S-1	partial response
045052	1	2019-06-12	2019-06-12	docetaxel,S-1	disease progression	2019-07-04
045052	2	2019-07-06	2019-08-12	irinotecan,fluorocrail	disease progression	2019-08-30
046001	1	2015-06-06	2015-06-22	oxaliplatin,fluorocrail,leucovorin	disease progression	2015-06-UK
046001	2	2015-06-22	2015-08-UK	oxaliplatin,S-1	disease progression	2015-08-UK
046002	1	2017-10-10	2017-11-20	irinotecan,fluorocrail,leucovorin	disease progression	2017-11-25
046002	3	2018-02-25	2018-04-27	oxaliplatin,fluorocrail,leucovorin	disease progression	2018-07-31
046002	2	2017-12-03	2018-02-10	oxaliplatin,S-1	disease progression
047001	1	2015-04-17	2015-05-19	docetaxel,oxaliplatin,fluorocrail,leucovorin	disease progression
047001	2	2015-07-UK	2016-03-02	oxaliplatin,S-1	disease progression	2016-04-12
047002	1	2016-02-01	2016-03-UK	docetaxel,cisplatin,fluorocrail	disease progression	2016-03-UK
047002	2	2016-03-17	2016-06-UK	irinotecan,fluorocrail,leucovorin	stable disease	2016-07-12
047003	2	2016-07-16	2016-08-19	irinotecan,fluorocrail,leucovorin	disease progression	2016-09-UK
047003	1	2016-05-28	2016-06-22	cisplatin,fluorocrail	disease progression	2016-07-UK
047004	1	2016-03-UK	2016-05-UK	oxaliplatin,fluorocrail,leucovorin	disease progression	2016-07-25
047004	2	2016-07-29	2016-08-27	docetaxel,cisplatin	disease progression	2016-09-22
047005	1	2016-06-20	2016-08-15	oxaliplatin,fluorocrail,leucovorin	disease progression	2016-08-29
047005	2	2016-09-30	2016-10-21	docetaxel,cisplatin	disease progression	2016-11-14
047006	2	2017-03-08	2017-04-UK	oxaliplatin,capecitabine	disease progression	2017-04-18
047007	1	2017-02-19	2017-06-14	oxaliplatin,S-1	disease progression	2017-07-07
047007	1	2017-01-02	2017-01-23	oxaliplatin,capecitabine	stable disease
047007	2	2017-07-13	2017-07-20	irinotecan	disease progression	2017-08-04
047008	2	2017-05-18	2017-10-16	oxaliplatin,capecitabine	stable disease	2017-09-14
047008	1	2017-04-28	2017-05-11	S-1	disease progression	2017-05-11
047009	2	2017-09-21	2017-11-03	docetaxel,S-1	disease progression	2017-11-27
047009	1	2017-01-13	2017-06-13	oxaliplatin,capecitabine	disease progression	2017-08-20
048001	1	2014-09-26	2014-10-18	oxaliplatin,fluorocrail,leucovorin	not evaluable	2015-01-22
048001	1	2014-08-06	2014-09-25	oxaliplatin,S-1	not evaluable
048001	2	2015-03-28	2015-04-15	paclitaxel,capecitabine	not evaluable	2015-10-28
048002	2	2015-03-31	2015-04-16	irinotecan,fluorocrail,leucovorin	not evaluable
048002	1	2014-06-07	2014-11-18	oxaliplatin,S-1	disease progression	2015-04-UK
048002	2	2015-04-18	2015-09-09	irinotecan,capecitabine	partial response
048002	2	2015-10-09	2015-10-09	irinotecan	not evaluable	2015-11-12
048003	3	2015-09-22	2015-10-31	irinotecan,fluorocrail,leucovorin	disease progression	2015-11-14
048003	2	2015-03-04	2015-09-01	oxaliplatin,S-1	stable disease	2015-09-13
048003	1	2014-12-23	2015-02-23	paclitaxel,S-1	disease progression	2015-03-01
048004	2	2015-08-26	2015-11-27	paclitaxel,S-1	stable disease	2015-12-07
048004	1	2015-06-13	2015-08-11	oxaliplatin,S-1	disease progression	2015-08-26
048005	2	2016-02-19	2016-04-09	irinotecan,fluorocrail,leucovorin	disease progression	2016-05-11
048005	1	2015-06-17	2016-01-26	oxaliplatin,S-1	disease progression	2016-02-15
048006	1	2016-01-06	2016-04-26	paclitaxel,S-1	stable disease	2016-05-20
048006	0	2014-09-20	2015-03-03	oxaliplatin,S-1	not evaluable	2015-12-27
048007	1	2015-03-31	2015-12-15	trastuzumab,cisplatin,capecitabine,pertuzumab	partial response	2015-12-15
048007	2	2015-12-18	2016-04-20	paclitaxel,fluorocrail,leucovorin	stable disease	2016-05-25
048008	1	2015-04-07	2015-05-20	nimotuzumab,trastuzumab,cisplatin,capecitabine	not evaluable
048008	2	2015-05-22	2016-04-22	nimotuzumab,trastuzumab,fluorocrail,leucovorin	partial response	2016-04-22
048008	3	2016-04-25	2016-06-11	docetaxel,tegafur	not evaluable	2016-06-30
048009	1	2015-01-09	2015-04-02	oxaliplatin,fluorocrail,leucovorin	not evaluable
048009	2	2015-11-05	2016-03-19	paclitaxel,S-1	stable disease	2016-07-06
048009	1	2015-04-21	2015-07-08	oxaliplatin,capecitabine	not evaluable	2015-11-04
048010	2	2016-04-29	2016-07-07	paclitaxel,S-1	stable disease	2016-10-17
048010	1	2015-07-08	2016-01-12	oxaliplatin,S-1	disease progression	2016-04-24
048011	0	2014-04-14	2014-08-25	oxaliplatin,S-1	disease progression	2016-03-09
048011	1	2016-03-11	2016-08-05	paclitaxel,S-1	disease progression
048011	1	2016-08-11	2016-10-09	S-1	disease progression	2016-10-17
048012	1	2016-04-14	2016-09-08	oxaliplatin,S-1	stable disease	2016-09-20
048012	2	2016-09-29	2016-12-01	paclitaxel,S-1	disease progression	2016-12-13
048013	2	2016-12-13	2017-01-20	oxaliplatin,fluorocrail,leucovorin	not evaluable	2017-03-03
048013	1	2016-06-16	2016-06-28	paclitaxel,S-1	stable disease
048013	1	2016-07-08	2016-11-09	paclitaxel,capecitabine	stable disease	2016-12-12
048014	2	2017-02-18	2017-03-24	paclitaxel,S-1	not evaluable	2017-05-05
048014	1	2016-09-15	2017-01-23	oxaliplatin,capecitabine	partial response	2017-02-17
048016	2	2017-01-UK	2017-10-UK	paclitaxel,S-1	partial response	2017-10-10
048016	1	2016-04-UK	2016-07-UK	oxaliplatin,S-1	not evaluable
048016	1	2016-07-UK	2016-09-UK	S-1	disease progression	2017-01-UK
048017	1	2018-06-06	2018-08-23	oxaliplatin,capecitabine,nivolumab	partial response	2018-08-27
048017	2	2018-08-31	2018-10-30	paclitaxel,S-1	not evaluable	2018-11-08
048018	1	2018-06-25	2018-08-24	oxaliplatin,fluorocrail,leucovorin	not evaluable	2018-09-04
048018	2	2018-09-07	2018-11-06	paclitaxel,S-1	not evaluable	2018-11-19
048019	2	2018-05-25	2018-12-05	paclitaxel,S-1	stable disease	2018-12-29
048019	1	2017-12-02	2018-03-18	oxaliplatin,S-1	not evaluable	2018-05-22
048020	1	2017-12-21	2017-12-24	oxaliplatin,S-1,cisplatin	not evaluable	2018-03-29
048020	1	2018-04-03	2018-08-29	oxaliplatin,capecitabine	partial response
048020	2	2019-01-23	2019-05-31	paclitaxel,capecitabine	not evaluable	2019-06-15
048020	1	2018-09-25	2019-01-03	capecitabine	not evaluable	2019-01-18
048022	3	2019-09-03	2019-09-04	irinotecan,fluorocrail,leucovorin	not evaluable
048022	2	2019-04-27	2019-07-01	paclitaxel,oxaliplatin	disease progression	2019-08-30
048022	1	2019-04-05	2019-04-18	oxaliplatin,capecitabine	disease progression	2019-04-26
049001	2	2016-02-18	2016-03-01	oxaliplatin,S-1	disease progression	2016-03-07
[truncated: 3,744 more rows]

## Sheet: Baseline ECOG PS
Patient ID	Baseline ECOG PS
001001	1
001002	1
001003	1
001004	2
001005	2
001006	1
001007	1
001008	1
001009	1
001010	1
001011	2
001012	1
001013	1
001014	1
001015	1
001016	1
001017	1
001018	1
001019	1
001020	1
001021	1
001022	1
001023	1
001024	1
001025	1
001026	1
001027	1
001028	1
001030	1
001031	1
002001	1
002002	1
002003	1
002004	1
002005	1
002006	1
002007	1
002008	1
002009	1
002010	1
002011	1
002012	1
002013	1
002014	1
002015	1
002016	1
002017	0
002018	1
002019	1
002020	1
002021	1
002022	1
002023	1
002024	1
002025	1
002026	1
002027	1
002028	1
002029	1
002030	2
002031	1
002032	1
002033	1
002034	1
002035	1
002036	1
002037	1
002038	1
002039	1
002040	1
002041	1
002042	1
002043	1
002044	1
003001	1
003002	1
003003	1
003004	2
003005	1
003006	1
003007	1
003008	1
003009	1
003010	1
003011	1
003012	1
003013	1
003014	1
003015	1
003016	1
003017	1
003018	1
003019	1
003020	1
003021	1
003022	1
003023	1
003024	1
004001	1
004002	1
004003	1
004004	1
004005	2
004006	1
004007	1
004008	1
005001	1
005002	0
005003	0
005004	1
005005	1
006001	1
007001	1
007002	0
007004	1
007005	1
007006	2
008001	0
009001	0
009002	0
009003	1
009004	0
009005	1
009006	1
009007	0
009008	1
009009	0
009010	1
009011	1
009012	2
009013	0
009014	0
010001	2
010002	1
011001	1
011002	1
011003	1
011004	1
011005	1
011006	1
011007	1
011008	1
011009	1
011010	1
011011	1
011012	1
011013	1
012001	1
012002	0
012003	2
012004	0
012005	1
014001	1
014002	2
014003	2
014004	2
014005	1
014006	1
014007	1
014008	1
014009	1
014010	1
014011	1
014012	1
014013	1
014014	1
015001	1
015002	2
015003	2
015004	2
015005	2
015006	1
015007	1
016001	2
016002	1
016003	1
016004	1
016005	1
016006	1
016007	1
016008	1
016009	2
016010	1
016011	1
016012	1
016013	1
016014	0
016015	1
016016	2
016017	1
016018	1
016019	1
016020	1
016021	1
016022	1
016023	1
016024	1
016025	1
016026	2
016027	0
016028	1
016029	1
016030	0
016031	0
016032	1
016033	1
016034	0
016035	2
016036	2
016037	1
016038	1
016039	0
016040	0
016041	1
016042	1
016043	0
016044	2
016045	1
016046	2
016047	1
016048	1
016049	1
016050	2
016051	1
016052	1
016053	1
016054	1
016055	0
016056	1
016057	1
016058	1
016059	1
016060	0
016061	1
016062	1
016063	1
016064	1
016065	2
016066	1
017001	2
017002	1
017003	1
017004	2
017005	2
017006	1
017007	1
017008	1
017009	1
017010	1
017011	0
017012	Unknown
018001	1
018002	0
019001	1
019002	1
019003	1
019004	1
019005	1
019006	2
019007	0
019008	1
019009	0
019010	1
019011	1
019012	1
019013	1
019014	1
019015	1
019016	1
019017	1
019018	1
019019	1
019020	1
019021	0
019022	0
019023	1
020001	2
020002	1
020003	1
020004	1
020005	1
020006	1
020007	1
020008	1
020009	1
020010	1
020011	1
020012	1
020013	1
020014	1
020015	1
020016	1
020017	1
020018	1
020019	2
021001	1
021002	0
021003	1
021004	1
021005	1
021006	1
021007	0
021008	0
021009	1
021011	1
021013	1
021014	2
021015	2
021016	1
021017	1
021018	1
021019	1
021020	1
021021	1
021022	1
021023	0
021024	1
021025	1
021026	1
021027	1
021028	1
021029	1
022001	1
022002	1
022003	1
022004	1
022005	1
022006	1
022007	1
022008	1
022009	1
022010	0
022011	1
023001	0
023002	1
023003	1
023004	1
023005	2
023006	1
023007	2
023008	1
023009	1
023010	2
023011	1
023012	1
023013	1
023014	1
024001	1
024002	0
024003	1
024004	1
024005	1
024006	0
024007	1
024008	2
024009	2
024011	1
024012	1
024013	0
024014	0
024015	1
024016	0
024017	2
024018	1
024019	1
024020	1
024021	0
024022	2
024023	1
024024	1
024025	0
024026	0
024027	1
024028	1
024029	1
024030	1
024031	1
025001	2
025002	2
025003	2
025004	1
025005	1
025006	1
025007	1
025008	1
025009	1
025010	1
025011	1
026001	1
026002	1
027001	0
027002	2
027003	1
027004	1
027005	1
027006	1
028001	0
028002	0
028003	0
028004	1
028005	2
028006	1
028007	1
028008	1
028009	1
028010	1
028011	1
028012	2
028013	1
028014	1
028015	1
028016	1
028017	0
028018	0
028019	1
028020	1
028021	1
029001	1
029002	0
029003	1
029004	2
029005	1
029006	1
029007	0
029008	0
029009	1
029010	1
031001	0
031002	1
031003	0
031004	1
031005	1
031006	2
031007	2
031008	2
031009	1
031010	1
031011	1
031012	2
031013	1
031014	1
031015	1
031016	0
031017	1
031018	2
031019	1
032001	2
032002	0
032003	1
032004	1
032005	1
032006	1
032007	1
032009	2
033001	1
033002	0
033003	1
034001	1
034002	1
034003	1
034004	0
034005	1
034006	1
034007	0
034008	1
034010	1
034011	1
035001	1
035002	1
035003	1
035004	1
035005	1
035006	2
035007	2
035008	2
035009	1
035010	2
035011	2
035012	1
035013	1
035014	1
035015	1
035016	2
035017	1
035018	1
036001	1
036002	1
036003	1
036004	0
036005	1
036006	2
036007	1
036008	0
036009	1
036010	0
036011	1
036012	1
036013	1
036014	1
036015	1
036016	2
037001	1
037002	1
037003	0
037004	1
038001	1
038002	1
038003	1
038004	2
038005	1
039001	1
039002	1
039003	1
039004	1
039005	1
039007	1
039008	0
039009	0
039010	1
039011	1
039012	1
039013	1
039014	1
039015	1
039016	1
039017	1
039018	1
039019	1
039020	1
039021	0
039022	1
039023	1
039024	1
039025	1
039026	1
039027	0
040001	1
040002	1
040003	1
040004	2
040005	0
040006	1
040007	0
040008	0
040009	1
042001	1
042002	1
042003	1
042004	1
042005	2
042006	2
042007	0
042008	1
042009	1
042010	1
042011	1
042012	1
042013	1
043001	0
043002	0
043003	0
043004	0
043005	2
043006	0
043007	1
043008	0
043009	0
043010	0
043011	0
043012	0
043013	0
043014	0
044001	0
044002	0
044003	1
044004	1
044005	1
044006	1
044007	0
044008	0
044009	1
044010	0
044011	2
044012	2
044013	2
044014	0
044015	0
044016	1
044017	1
044018	1
044019	0
044020	1
044021	1
044022	1
044023	0
044024	1
044025	1
044026	1
044027	1
044028	1
044029	1
044030	1
044031	1
044032	0
044033	1
044034	1
044035	0
044036	1
044037	1
044038	0
045001	1
045002	1
045003	1
045004	1
045005	1
045006	1
045007	1
045008	1
045009	1
045010	1
045011	1
045012	1
045013	1
045014	1
045015	1
045016	1
045017	1
045018	1
045019	1
045020	1
045021	1
045022	1
045023	1
045024	1
045025	0
045026	1
045027	1
045028	1
045029	1
045030	1
045031	1
045032	0
045033	1
045034	1
045035	1
045036	1
045037	1
045038	1
045039	0
045040	2
045041	1
045042	1
045043	1
045044	1
045045	1
045046	1
045047	1
045048	1
045049	1
045050	2
045051	1
045052	1
046001	1
046002	1
047001	1
047002	1
047003	1
047004	1
047005	1
047006	1
047007	0
047008	2
047009	1
048001	1
048002	1
048003	0
048004	0
048005	0
048006	0
048007	0
048008	0
048009	1
048010	0
048011	0
048012	0
048013	1
048014	0
048016	1
048017	0
048018	0
048019	2
048020	1
048022	1
049001	0
049002	1
049003	2
049004	2
049005	1
049006	0
049007	1
049008	1
050001	1
050002	1
050003	1
050004	1
050005	1
050006	2
050007	1
050008	1
050009	1
051001	1
051002	1
051003	1
051004	1
051005	1
051006	1
051007	1
051008	1
051009	2
051010	1
051011	1
051012	1
051013	1
051014	1
051015	0
052001	1
052002	1
052003	1
052004	1
052005	1
052006	1
052007	1
052008	1
053001	1
053002	1
053003	2
053004	1
053005	1
053006	1
053007	1
053008	0
053009	1
054001	1
054002	1
054003	1
054004	1
054005	0
054006	1
054007	2
054008	0
054009	1
054010	2
055001	1
055002	1
055003	1
055004	1
055005	1
056001	0
056002	2
056003	1
056004	1
056005	1
056006	1
056007	2
056008	0
056009	2
056010	1
056011	1
056012	1
056013	1
056014	1
056015	1
056016	1
056017	1
056018	1
056019	1
056020	1
057001	2
057002	2
057003	1
057004	2
057005	2
057006	1
057007	2
057008	2
057009	2
057010	0
058001	1
058002	2
058003	Unknown
058004	Unknown
058005	1
058006	1
058007	1
059001	1
059002	1
059003	1
059004	1
061001	0
061002	1
061003	0
061004	2
061005	0
061006	1
061007	1
061008	1
061009	1
061010	1
062001	2
062002	1
062003	1
063001	2
063002	2
063003	2
063004	2
063005	2
063006	2
063008	1
063009	1
063010	0
063011	1
063012	2
063013	1
063014	0
064001	0
064002	2
064003	2
064004	2
064005	0
064006	1
064007	1
064008	2
064009	1
064010	1
064011	1
064012	1
064013	1
064014	1
064015	1
064016	2
065001	1
065002	1
065004	0
065005	1
065006	1
065007	1
065008	1
065009	1
065010	1
065011	0
066001	0
066002	2
066003	1
066004	1
066005	1
066006	1
066007	1
066008	1
066009	1
066012	1
066013	1
067001	1
067002	2
067003	1
067004	2
068001	1
068002	1
068003	2
068004	2
068005	2
068006	1
068007	1
068008	1
068009	1
068010	1
068011	1
068012	1
068013	2
068014	1
068015	1
068016	2
068017	2
068018	1
068019	1
068020	1
069001	1
069002	1
069003	1
069004	1
069005	1
069006	1
069007	1
069008	1
069009	1
069010	1
069011	1
069012	1
069013	1
069014	1
069015	1
069016	1
069017	2
069018	1
069019	1
069020	1
069022	1
069023	2
069024	1
069025	2
069026	1
069027	1
069028	1
069029	2
069030	2
069031	1
069032	1
069033	1
069034	2
069035	2
069036	1
069037	1
069038	2
069039	1
069040	2
069041	2
069042	1
069043	2
069044	1
069045	2
069046	1
069047	1
069048	1
069049	1
069050	1
069051	1
069052	0
069053	1
069054	1
069055	2
069056	1
069057	1
069058	1
069059	1
069060	1
069061	1
069062	1
069063	2
069064	1
069065	1
069066	2
069067	1
069068	1
069069	2
069070	1
069071	1
069072	1
069073	1
069074	2
069075	1
069076	2
069077	1
069078	1
069079	1
069080	1
069081	1
069082	1
069083	1
069084	1
069085	1
069086	1
069087	1
069088	1
069089	1
069090	1
069091	1
069092	1
069093	1
069094	1
069095	1
069096	1
069097	1
069098	1
069099	1
069100	1
069101	1
069102	1
069103	1
069104	1
069105	1
069106	1
069107	1
069108	1
069109	1
069110	1
069111	1
069112	1
069113	1
069114	1
069115	1
069116	1
069117	1
069118	1
069119	1
069120	1
069121	1
069122	1
069123	1
069124	1
069125	1
069126	1
069127	1
069128	1
069129	1
069130	1
069131	1
069132	1
069133	1
069134	1
069135	1
069136	1
069137	1
069138	1
070001	2
070002	1
070003	1
070004	1
072001	2
072002	1
072003	0
072004	1
072005	1
072006	1
072007	0
072008	2
072009	0
072010	0
073001	1
073002	1
073003	1
073004	1
073005	1
073006	1
073007	1
073008	1
073009	1
073010	1
073011	1
073012	1
073013	1
074001	1
074002	1
074003	1
074004	1
075001	1
075002	1
075003	1
075004	1
075005	1
075006	2
075007	1
075008	1
075009	1
075010	1
075011	1
076001	1
076002	2
076003	1
076004	1
076005	1
076006	1
076007	1
077001	1
077002	1
077003	2
077004	2
077005	1
078001	1
079001	1
079002	1
080001	1
080002	0
080003	1
081001	2
081002	1
081003	1
081004	1
081005	1
081006	0
081007	1
081008	1
081009	1
081010	0
081011	1
081012	1
081013	1
081014	0
081015	1
081016	1
081017	1
081018	1
081019	1
081020	1
082001	1
082002	2
082003	2
082004	2
083001	1
083002	2
083003	1
084001	1
084002	1
084003	1
084004	1
084005	0
084006	1
084007	1
084008	0
085001	2
085002	1
085003	1
085004	0
085005	1
085006	1
085007	1
085008	0
086001	2
086002	2
086003	2
086004	1
086005	1
088001	1
088002	0
088003	1
088004	0
088005	1
088006	1
088007	1
088008	1
088009	2
088010	1
088011	1
088012	1
088013	0
088014	1
088015	2
088016	0
088017	0
088018	1
088019	1
088020	1
088021	0
088022	0
088023	1
088024	1
088025	2
089001	0
089002	1
089003	1
089004	1
089005	1
089006	1
089007	1
089008	1
089009	1
089010	1
089011	2
089012	1
091001	1
091002	1
092001	1
092002	1
092003	0
092004	1
092005	0
092006	0
092007	1
092008	1
092009	0
092010	1
092011	2
092012	1
092013	1
092014	1
092015	1
092016	1
092017	1
092018	1
092019	1
092020	1
093001	1
093002	0
093003	1
093004	1
093005	1
093006	1
093007	1
093008	1
093009	1
093010	2
093011	1
093012	1
093013	1
093014	1
093015	0
093016	1
093017	2
093018	0
093019	1
093020	1
094001	0
094002	1
094003	1
094004	0
094005	1
094006	2
094007	1
094008	1
094009	1
094010	0
094011	1
094012	2
094013	2
094014	2
094015	2
094016	1
094017	2
094018	2
094019	2
094020	2
094021	2
094022	1
094023	2
094024	1
094025	2
095001	1
095002	1
095003	1
095004	1
095005	0
095006	1
095007	0
096001	2
096002	1
096003	0
096004	1
096005	1
096006	1
096007	2
096008	1
096009	2
096010	2
096011	2
096012	2
096013	1
096014	1
096015	1
096016	2
096017	1
096018	2
096019	2
096020	0
096021	1
096022	2
096023	1
096024	1
096025	0
096026	1
096027	1
096028	2
096029	1
096030	1
096031	1
096032	0
096033	0
097001	1
097002	1
097003	1
097004	1
098001	1
098002	1
098003	1
098004	1
098005	1
098006	1
098007	0
098008	1
098009	1
098010	1
098011	0
098012	1
098013	1
098014	1
098015	1
098016	1
098017	1
098018	1
098019	2
098020	2
098021	2
098022	1
098023	1
098024	1
098025	1
098026	1
098027	1
098028	1
098029	1
098030	1
098031	1
098032	1
098033	2
098034	2
099001	2
099002	1
099003	1
099004	1
099005	2
099006	2
099007	1
099008	1
099009	2
099010	1
099011	1
099012	1
099013	1
099014	1
099015	1
099016	1
099017	1
099018	0
099019	1
099020	1
100001	2
100002	2
100003	2
100004	2
100005	2
100006	2
100007	2
100008	2
100009	2
100010	2
100011	2
100012	2
100013	2
100014	2
100015	2
100016	1
100017	2
100018	1
100019	1
101001	2
101002	1
101003	1
101004	1
101005	0
101006	1
101007	1
101008	1
101009	1
101010	1
101011	1
101012	1
101013	1
101014	1
101015	1
101016	2
101017	1
101018	1
101019	0
101020	1
102001	3
102002	1
102003	1
103002	2
104001	1
104002	0
104003	1
104004	1
104005	1
104006	0
104007	0
104008	0
104009	0
104010	0
104011	0
104012	0
104013	1
104014	1
104015	1
104016	1
104017	Unknown
104018	0
104019	0
104020	1
104021	1
104022	1
104023	1
104024	1
104025	1
104026	1
104027	1
104028	0
104029	1
104030	1
104031	1
104032	1
104033	1
105001	1
105002	1
105003	0
105004	1
105005	2
105006	2
105007	2
105008	2
105009	1
105010	1
106001	1
106002	1
106003	1
106005	1
106007	0
106008	1
106009	1
106010	1
106011	1
107001	2
107002	1
107003	1
107004	3
107005	1
107006	2
107007	2
107008	2
107009	1
107010	1
107011	1
107012	1
107013	1
107014	1
107015	1
107016	1
107017	0
107018	1
107019	1
107020	1
107021	1
107022	1
107023	1
107024	1
108001	0
108002	0
108003	2
108004	0
108005	2
108006	1
108007	1
108008	0
108009	1
108010	2
108011	2
108012	1
108013	0
108014	1
108015	1
108016	1
108017	1
108018	1
108019	1
108020	1
108021	1
108022	0
108023	2
108024	0
108025	1
108026	2
108027	2
108028	2
108029	0
108030	1
108031	0
108032	0
108033	2
108034	0
108035	0
108036	0
108037	1
108038	1
108039	1
109001	1
109002	1
109003	1
109004	1
109005	1
109006	0
109007	1
109008	1
109009	0
109010	1
109011	Unknown
109012	0
109013	1
109014	1
109015	1
109016	1
109017	1
109018	1
110001	1
110002	2
110003	1
110004	1
110005	1
110006	1
110007	0
110008	0
111001	1
111002	0
111003	0
111004	0
111005	1
111006	0
111007	0
111009	0
111010	0
111011	0
111012	0
111013	1
111014	0
111015	0
111016	0
111017	0
111018	0
111019	0
111020	0
111021	0
111022	1
111023	1
112001	0
112002	0
112003	0
112004	0
112005	1
112006	0
112007	0
112008	1
112009	1
112010	0
112011	0
112012	1
112013	1
112014	1
112015	1
112016	0
112017	1
112018	0
112019	0
112020	1
112021	0
113001	1
113002	1
113003	1
113004	1
113005	0
113006	1
114001	1
114002	0
114003	1
114004	1
114005	2
114006	1
114007	1
114008	1
114009	1
114010	1
114011	1
114012	1
114013	1
114014	0
115001	2
115002	1
115003	1
115004	1
115005	0
115006	1
115007	1
115008	1
115009	2
115010	1
115011	0
115012	0
115013	1
115014	1
115015	1
115016	2
115017	1
115018	2
115019	2
115020	2
115021	1
115022	1
115023	1
115024	1
115025	1
115026	1
115027	1
116001	1
116002	0
116003	1
116004	1
116005	2
116006	2
116007	2
116008	1
116009	1
116010	1
116011	1
116012	2
116013	1
116014	1
116015	1
116016	2
116017	1
116018	1
116019	0
116020	1
116021	1
116022	2
116023	1
116024	2
116025	1
116026	2
116027	1
116028	1
116029	1
116030	0
116031	1
116032	1
116033	2
116034	0
116035	1
116036	2
116037	0
116038	0
117001	0
117002	0
117003	0
117004	0
117005	1
117006	1
117007	1
117008	2
117009	1
117010	1
117011	1
118001	1
118002	1
119001	1
119002	1
119003	1
119004	1
119005	1
119006	0
119007	0
119008	1
120001	1
120002	1
120003	2
120004	2
120005	1
120006	1
120007	1
120008	1
120009	2
120010	2
120011	1
121001	1
121002	1
121003	0
121004	0
122001	1
122002	1
122003	1
122004	1
123001	2
123002	1
123003	0
124001	1
124002	1
124003	1
124004	1
124005	1
124006	1
124007	0
124008	1
124009	0
126001	1
126002	1
126003	1
126004	1
126005	1
126006	1
126007	1
126008	2
126009	1
126010	1
126011	0
126012	1
127001	1
127002	1
127003	1
127004	0
127005	0
127006	0
127007	0
127008	0
127010	0
127011	1
127012	1
127013	1
129001	1
129002	1
129003	0
129004	0
129005	1
129006	0
129007	1
129008	1
129010	1
129011	2
129012	1
129013	1
129014	1
129015	1
129016	1
129017	0
129018	1
129020	1
129021	1
129022	0
129023	1
129024	0
129025	1
130001	1
130002	2
130003	2
130004	2
130005	2
130006	2
130007	2
130008	2
130009	2
130010	2
130011	2
130012	1
130013	1
131001	0
131002	1
131003	1
131004	1
131005	1
131006	0
131007	1
131008	1
131009	1
131010	1
131011	1
131012	1
131013	1
131014	1
131015	1
131016	1
131017	1
131018	0
131019	1
131020	1
131021	1
131022	1
131023	1
131024	0
131025	0
132001	1
132002	1
132003	2
132004	2
132005	2
132006	1
132007	2
133001	1
133002	1
133003	1
133004	2
133005	1
133006	2
133007	2
133008	2
133009	0
133010	1
133011	2
133012	1
134001	1
134002	0
134003	1
134004	1
134005	1
134006	2
134007	0
134008	1
134009	0
134010	0
134011	1
134012	1
134013	2
134014	1
134015	1
134016	1
134017	1
134018	1
134019	1
134020	1
134021	2
134022	0
134023	1
134024	0
134025	1
134026	0
136001	1
136002	0
136003	0
136004	1
136005	1
136006	1
136007	1
136008	2
136009	1
136010	1
136011	1
136012	1
137001	1
138001	0
138002	1
139001	2
139002	1
139003	1
139004	1
139005	1
139006	1
140001	1
140002	1
140003	1
140004	1
140005	1
140006	1
140007	1
141001	1
142001	1
142002	1
142003	2
142004	1
142005	0
142006	0
142007	0
142008	1
142009	0
142010	1
144001	2
144002	1
144003	0
144004	2
144005	1
144006	1
144007	1
145001	1
145002	2
145003	2
145004	1
145005	2
145006	1
145007	1
145008	2
145009	1
145010	2
145011	1
145012	0
145013	1
146001	1
146002	1
146003	1
146004	1
146005	1
146006	1
146007	1
146008	1
146009	1
146010	1
146011	1
146012	1
147001	0
147002	1
147003	1
147004	0
147005	0
147006	1
147007	1
147008	1
147009	1
147010	1
147011	1
147012	1
147013	0
147014	1
147015	1
147016	0
147017	1
147018	1
147019	1
147020	2
147021	1
147022	1
147023	1
147024	0
148001	0
148002	1
149001	1
149002	2
149003	1
149004	2
149005	2
149006	2
149007	2
149008	2
149009	1
149010	1
150001	1
150002	1
150003	2
150004	1
151001	1
151002	1
151003	2
151004	1
151005	1
151006	1
151007	1
151008	0
151009	2
151010	1
151011	0
151012	1
151013	1
151014	0
151015	1
153001	0
154001	2
154002	1
154003	1
154004	1
155001	2
155002	1
155003	1
155004	1
155005	1
156001	2
156002	1
156003	1
156004	1
156005	2
156006	2
156007	1
156008	1
156009	1
156010	1
156011	1
156012	2
156013	1
156014	1
157001	1
157002	2
157003	0
157004	1
157005	2
158001	1
158002	1
158003	1
158004	0
158005	0
159001	2
159002	2
159003	1
159004	2
160001	1
160002	1
161001	2
161002	2
161003	2
161004	1
161005	0
161006	1
162001	1
[truncated: 5 more rows]

## Sheet: Apatinib Exposure
Patient ID	Treatment duration (cycles)	Treatment duration (days)	Initial dose（mg）	Dose adjustment	Dose after adjustment（mg）	Dose interruption	Days for dose interruption	Total dose（mg）	Daily exposure（mg）
001001	4	100	425	increase	850	Yes	18	66725	667.25
001002	2	52	850			Yes	16	30600	588.46
001003	4	85	850			No		72250	850
001004	1	11	500			Yes	5	3000	272.73
001005	6	161	500	increase, decrease	675, 500, 425	Yes	23	64825	402.64
001006	1	19	500			No		9500	500
001007	3	59	850			Yes	4	46750	792.37
001008	9	226	500	increase	675	Yes	8	145050	641.81
001009	2	30	500	increase	675	No		17625	587.5
001010	9	242	500	increase, decrease	675, 500, 750, 850	Yes	22	132900	549.17
001011	6	166	500	increase	750	No		122000	734.94
001012	6	143	500			Yes	8	67500	472.03
001013	1	3	850			No		2550	850
001014	34	925	850	decrease	675, 500, 250	Yes	56	354400	383.14
001015	3	84	675	increase	850	No		68950	820.83
001016	4	111	500			Yes	14	48500	436.94
001017	17	472	500			Yes	14	229000	485.17
001018	2	54	750	decrease	500, 250	Yes	7	28750	532.41
001019	4	89	500			No		44500	500
001020	5	115	500			Yes	2	56500	491.3
001021	3	60	500			No		30000	500
001022	1	28	500			No		14000	500
001023	3	57	500			No		28500	500
001024	7	194	500			No		97000	500
001025	2	42	500			Yes	10	16000	380.95
001026	3	83	500	decrease	250	Yes	14	25250	304.22
001027	2	49	500			No		24500	500
001028	4	88	500			No		44000	500
001030	5	137	500			Yes	17	60000	437.96
001031	2	41	500	decrease	250	Yes	5	13250	323.17
002001	1	4	850			No		3400	850
002002	2	44	750			Yes	1	32250	732.95
002003	3	57	850			Yes	5	44200	775.44
002004	2	38	850			No		32300	850
002005	2	42	750			Yes	1	30750	732.14
002006	1	18	500	increase	750	No		12500	694.44
002007	1	1	500			No		500	500
002008	2	32	500	increase, decrease	750, 500	Yes	1	19750	617.19
002009	6	164	500	increase	750	Yes	1	118250	721.04
002010	1	20	500	increase	750	No		14250	712.5
002011	3	59	500			Yes	6	26500	449.15
002012	1	2	500			No		1000	500
002013	4	98	500			Yes	5	46500	474.49
002014	2	50	500			Yes	2	24000	480
002015	3	73	500	increase	750	Yes	23	34250	469.18
002016	1	19	500			Yes	1	9000	473.68
002017	1	14	500			No		7000	500
002018	1	1	500			No		500	500
002019	4	106	500			Yes	13	46500	438.68
002020	2	56	500			Yes	10	23000	410.71
002021	1	1	500			No		500	500
002022	2	55	500			No		27500	500
002023	1	25	500			No		12500	500
002024	1	1	500			No		500	500
002025	3	61	500			No		30500	500
002026	2	49	500	decrease	250	Yes	8	15500	316.33
002027	1	1	500			No		500	500
002028	2	29	500	increase	750	No		20500	706.9
002029	1	26	500			No		13000	500
002030	3	70	500	increase, decrease	750, 500	No		36000	514.29
002031	2	54	500			No		27000	500
002032	1	14	500			No		7000	500
002033	1	28	500			No		14000	500
002034	1	1	500			No		500	500
002035	3	63	500			Yes	6	28500	452.38
002036	2	30	500			No		15000	500
002037	3	58	500			Yes	7	25500	439.66
002038	1	16	500			No		8000	500
002039	1	6	500			No		3000	500
002040	1	23	500	decrease	250	No		11000	478.26
002041	8	204	500			Yes	17	93500	458.33
002042	5	133	500	decrease	250	Yes	19	31500	236.84
002043	1	5	500			No		2500	500
002044	1	22	500			No		11000	500
003001	2	56	850			No		47600	850
003002	9	232	850			No		197200	850
003003	2	38	500			No		19000	500
003004	1	7	425			No		2975	425
003005	1	3	675			No		2025	675
003006	1	6	250			No		1500	250
003007	2	56	850			No		47600	850
003008	1	18	675			No		12150	675
003009	2	37	500			No		18500	500
003010	1	4	500			No		2000	500
003011	4	85	500	increase	750	No		48750	573.53
003012	6	141	500	decrease, increase	250, 500	Yes	9	64500	457.45
003013	2	55	500			No		27500	500
003014	16	423	500			No		211500	500
003015	1	15	500			No		7500	500
003016	1	17	500			Yes	1	8000	470.59
003017	3	57	500			Yes	8	24500	429.82
003018	2	31	500			No		15500	500
003019	19	532	500	decrease, increase	250, 500	Yes	8	140750	264.57
003020	3	57	500	decrease	250	Yes	11	12250	214.91
003021	3	83	500			No		41500	500
003022	2	56	500			No		28000	500
003023	2	56	500			No		28000	500
003024	13	337	500			No		168500	500
004001	2	38	500			Yes	7	15500	407.89
004002	3	59	500			No		29500	500
004003	2	37	250			No		9250	250
004004	6	154	500			Yes	10	72000	467.53
004005	2	30	250	increase, decrease	500, 250	Yes	3	7250	241.67
004006	10	254	250	increase	500	No		125250	493.11
004007	14	376	250	increase, decrease	500, 250	No		124000	329.79
004008	2	55	250			No		13750	250
005001	3	59	500			Yes	2	28500	483.05
005002	2	51	500			No		25500	500
005003	8	201	500			Yes	1	100000	497.51
005004	3	60	500			No		30000	500
005005	2	41	500			No		20500	500
006001	2	34	675	decrease	500, 425	No		18850	554.41
007001	1	23	250	increase	500	No		11250	489.13
007002	2	43	750			No		32250	750
007004	4	86	500			No		43000	500
007005	1	27	500			No		13500	500
007006	2	55	500	decrease, increase	250, 500	Yes	6	22750	413.64
008001	2	55	500			No		27500	500
009001	12	333	500			Yes	2	165500	497
009002	17	458	500	increase	750	Yes	5	320250	699.24
009003	10	255	500	increase, decrease	750, 500, 250	Yes	4	125500	492.16
009004	2	51	500			Yes	7	22000	431.37
009005	9	225	500			Yes	69	78000	346.67
009006	1	8	500			No		4000	500
009007	1	25	500			No		12500	500
009008	4	94	500			No		47000	500
009009	6	165	500			No		82500	500
009010	13	360	500			Yes	19	170500	473.61
009011	1	19	500			Yes	3	8000	421.05
009012	1	2	500			No		1000	500
009013	4	90	500			No		45000	500
009014	3	82	500			No		41000	500
010001	2	47	850	decrease	637.5, 425	No		23162.5	492.82
010002	1	4	500			Yes	1	1500	375
011001	3	59	500			Yes	5	27000	457.63
011002	8	199	500	decrease, increase	250, 500	Yes	41	45750	229.9
011003	2	48	500			Yes	6	21000	437.5
011004	5	139	500	decrease	250	Yes	8	53000	381.29
011005	3	63	500			Yes	3	30000	476.19
011006	2	56	500			No		28000	500
011007	10	264	500	decrease	250	Yes	8	73750	279.36
011008	8	199	500			Yes	12	93500	469.85
011009	3	81	500			Yes	2	39500	487.65
011010	3	58	500			No		29000	500
011011	2	42	500			No		21000	500
011012	2	41	500	decrease	250	No		13750	335.37
011013	3	64	250			Yes	30	8500	132.81
012001	1	27	500			No		13500	500
012002	2	30	500			No		15000	500
012003	3	58	500	increase	750	No		30750	530.17
012004	1	5	500			No		2500	500
012005	1	10	500			No		5000	500
014001	2	31	500			No		15500	500
014002	1	9	500	decrease	250	Yes	2	2500	277.78
014003	1	5	500			No		2500	500
014004	2	31	500			Yes	6	12500	403.23
014005	3	57	500			No		28500	500
014006	4	93	500			No		46500	500
014007	2	42	500			No		21000	500
014008	2	45	500	decrease, increase	250, 500	Yes	2	16250	361.11
014009	3	69	500			Yes	1	34000	492.75
014010	10	253	500	decrease	250	Yes	5	80250	317.19
014011	1	17	500			Yes	6	5500	323.53
014012	7	196	500	decrease	250	Yes	4	57500	293.37
014013	1	28	500	decrease, increase	250, 500	Yes	11	7500	267.86
014014	1	19	500	decrease	250	Yes	13	2500	131.58
015001	6	164	500			Yes	24	70000	426.83
015002	2	29	500			No		14500	500
015003	2	41	500			No		20500	500
015004	7	180	500			Yes	5	87500	486.11
015005	9	242	500			Yes	13	114500	473.14
015006	17	452	500			Yes	21	215500	476.77
015007	6	154	500			No		77000	500
016001	1	9	500			No		4500	500
016002	9	248	500			Yes	1	123500	497.98
016003	16	424	500			No		212000	500
016004	15	406	500			No		203000	500
016005	14	368	500			No		184000	500
016006	9	231	500			No		115500	500
016007	7	172	500			No		86000	500
016008	5	138	500			No		69000	500
016009	1	7	500	decrease	250	No		3000	428.57
016010	2	50	500			Yes	5	22500	450
016011	6	141	500			No		70500	500
016012	1	1	500			No		500	500
016013	5	126	500			Yes	13	56500	448.41
016014	3	59	500			No		29500	500
016015	18	480	500			No		240000	500
016016	8	210	500			No		105000	500
016017	2	38	500			No		19000	500
016018	6	143	500			No		71500	500
016019	2	48	500			No		24000	500
016020	1	1	500			No		500	500
016021	4	97	500			No		48500	500
016022	4	91	500			No		45500	500
016023	1	28	500			No		14000	500
016024	4	105	500			No		52500	500
016025	7	181	500			No		90500	500
016026	1	7	500			No		3500	500
016027	1	14	500			No		7000	500
016028	1	16	500			No		8000	500
016029	23	622	500	decrease, increase	250, 500	Yes	18	296500	476.69
016030	5	124	500			Yes	1	61500	495.97
016031	5	119	500			No		59500	500
016032	5	138	500			Yes	13	62500	452.9
016033	8	204	500			Yes	23	90500	443.63
016034	4	103	500			No		51500	500
016035	2	29	500			No		14500	500
016036	1	14	500			No		7000	500
016037	6	158	500			No		79000	500
016038	3	75	500			Yes	20	27500	366.67
016039	13	359	500			Yes	97	131000	364.9
016040	3	71	500			Yes	40	15500	218.31
016041	2	29	500			No		14500	500
016042	6	141	500			Yes	20	60500	429.08
016043	1	6	500			No		3000	500
016044	1	22	500			No		11000	500
016045	5	140	500	decrease	250	Yes	2	61750	441.07
016046	2	29	500			No		14500	500
016047	1	26	500			No		13000	500
016048	8	218	500			Yes	22	98000	449.54
016049	2	46	500	decrease, increase	250, 500	No		18250	396.74
016050	1	23	500	decrease	250	Yes	3	7000	304.35
016051	7	170	500			No		85000	500
016052	2	37	500			No		18500	500
016053	1	28	500	decrease	250	Yes	4	9250	330.36
016054	5	114	500			Yes	23	45500	399.12
016055	6	153	500			Yes	3	75000	490.2
016056	6	141	500			No		70500	500
016057	6	162	500	decrease, increase	250, 500	Yes	28	39250	242.28
016058	3	80	500			Yes	1	39500	493.75
016059	1	26	500			No		13000	500
016060	3	63	500			No		31500	500
016061	1	4	500			No		2000	500
016062	1	4	500	decrease	250	No		1750	437.5
016063	6	141	500	decrease, increase	250, 500	Yes	3	47000	333.33
016064	5	137	500			No		68500	500
016065	4	86	500	decrease	250	No		40000	465.12
016066	2	45	500			No		22500	500
017001	1	6	500			No		3000	500
017002	3	80	500			Yes	27	26500	331.25
017003	2	48	500			Yes	2	23000	479.17
017004	1	28	250			Yes	2	6500	232.14
017005	2	33	500			No		16500	500
017006	1	14	500			No		7000	500
017007	1	26	500			No		13000	500
017008	4	99	500			No		49500	500
017009	1	9	250	increase	500	No		4000	444.44
017010	1	1	500			No		500	500
017011	1	18	500			Yes	4	7000	388.89
017012	1	11	250			No		2750	250
018001	3	71	500	increase	750	No		39250	552.82
018002	1	13	500			No		6500	500
019001	30	838	500	increase	750	Yes	67	444500	530.43
019002	9	232	750			No		174000	750
019003	1	1	500			No		500	500
019004	8	212	500			Yes	5	103500	488.21
019005	2	43	500	decrease	250	Yes	10	14000	325.58
019006	5	119	500			No		59500	500
019007	2	54	500			No		27000	500
019008	1	1	500			No		500	500
019009	3	57	500			No		28500	500
019010	4	101	500			No		50500	500
019011	1	5	500			No		2500	500
019012	7	179	500			No		89500	500
019013	3	73	500			No		36500	500
019014	12	329	500			Yes	46	141500	430.09
019015	2	35	500			No		17500	500
019016	4	94	500			No		47000	500
019017	1	1	500			No		500	500
019018	1	3	500			No		1500	500
019019	2	33	500			No		16500	500
019020	1	4	500			No		2000	500
019021	3	60	500			No		30000	500
019022	1	9	500			No		4500	500
019023	1	1	500			No		500	500
020001	1	14	500			No		7000	500
020002	1	28	500			Yes	3	12500	446.43
020003	6	141	500			Yes	3	69000	489.36
020004	1	24	500			No		12000	500
020005	2	52	500			No		26000	500
020006	1	28	500			No		14000	500
020007	2	29	500			No		14500	500
020008	13	346	500			Yes	4	171000	494.22
020009	1	25	500			Yes	10	7500	300
020010	10	256	500	decrease	250	Yes	53	53000	207.03
020011	4	92	500			Yes	20	36000	391.3
020012	4	85	500			No		42500	500
020013	14	369	500	increase	750	No		242250	656.5
020014	5	134	500			No		67000	500
020015	7	184	500			Yes	2	91000	494.57
020016	3	71	500			Yes	4	33500	471.83
020017	4	99	500			No		49500	500
020018	4	95	500	decrease, increase	250, 500	Yes	14	35500	373.68
020019	1	28	500			No		14000	500
021001	1	28	750			No		21000	750
021002	13	361	850			Yes	7	300900	833.52
021003	1	28	850			Yes	4	20400	728.57
021004	2	49	850			No		41650	850
021005	6	141	850			Yes	2	118150	837.94
021006	2	44	850	decrease	750	Yes	10	27900	634.09
021007	5	140	850			Yes	3	116450	831.79
021008	2	56	850			Yes	9	39950	713.39
021009	6	146	500			Yes	21	62500	428.08
021011	1	7	500			No		3500	500
021013	1	9	500			No		4500	500
021014	4	101	500			Yes	1	50000	495.05
021015	4	112	500			Yes	29	41500	370.54
021016	2	41	500			Yes	14	13500	329.27
021017	1	27	850			No		22950	850
021018	1	21	500			Yes	1	10000	476.19
021019	2	32	500			No		16000	500
021020	11	308	500			Yes	21	143500	465.91
021021	2	30	500			Yes	1	14500	483.33
021022	3	57	500			Yes	3	27000	473.68
021023	1	18	500			No		9000	500
021024	2	52	500			Yes	5	23500	451.92
021025	2	52	500			Yes	7	22500	432.69
021026	3	57	500			Yes	16	20500	359.65
021027	2	55	500			Yes	3	26000	472.73
021028	2	35	500			Yes	6	14500	414.29
021029	1	12	500			Yes	2	5000	416.67
022001	1	1	850			No		850	850
022002	3	74	500	increase	750, 850	No		43450	587.16
022003	2	53	500			Yes	19	17000	320.75
022004	1	15	500			Yes	2	6500	433.33
022005	3	65	850			Yes	6	50150	771.54
022006	4	112	850	decrease	500	Yes	19	65400	583.93
022007	1	26	500			No		13000	500
022008	3	69	500			No		34500	500
022009	1	15	500			No		7500	500
022010	10	279	500			Yes	15	132000	473.12
022011	4	111	500			Yes	21	45000	405.41
023001	1	5	500			No		2500	500
023002	1	18	500			No		9000	500
023003	8	223	850	decrease	750, 500	Yes	34	134600	603.59
023004	4	109	850	decrease	750, 500	Yes	14	70500	646.79
023005	1	2	500			No		1000	500
023006	4	108	500			No		54000	500
023007	2	30	500	decrease, increase	250, 500	No		14500	483.33
023008	3	81	500			No		40500	500
023009	3	57	500			No		28500	500
023010	1	5	500			No		2500	500
023011	2	56	500			No		28000	500
023012	1	27	500			No		13500	500
023013	1	27	500			No		13500	500
023014	2	42	500			No		21000	500
024001	1	17	850			Yes	4	11050	650
024002	6	142	500			Yes	5	68500	482.39
024003	1	27	500			Yes	1	13000	481.48
024004	2	55	500			Yes	17	19000	345.45
024005	6	141	500			Yes	5	68000	482.27
024006	3	81	500	increase	750, 850	No		56500	697.53
024007	7	196	500			Yes	31	82500	420.92
024008	1	27	500			Yes	5	11000	407.41
024009	1	3	500			No		1500	500
024011	2	49	500			Yes	15	17000	346.94
024012	2	40	500			Yes	3	18500	462.5
024013	2	33	500			Yes	11	11000	333.33
024014	1	22	500			No		11000	500
024015	1	28	500			Yes	1	13500	482.14
024016	9	252	500			Yes	21	115500	458.33
024017	1	2	500			No		1000	500
024018	1	4	500			No		2000	500
024019	3	66	500			No		33000	500
024020	1	28	500			No		14000	500
024021	2	36	500			Yes	2	17000	472.22
024022	1	3	500			No		1500	500
024023	1	3	500			No		1500	500
024024	1	24	500			No		12000	500
024025	4	111	500			Yes	7	52000	468.47
024026	1	8	500			No		4000	500
024027	7	169	500			Yes	6	81500	482.25
024028	5	138	500			Yes	14	62000	449.28
024029	2	54	500			Yes	7	23500	435.19
024030	2	55	500			Yes	1	27000	490.91
024031	1	8	500			No		4000	500
025001	2	44	500			No		22000	500
025002	1	12	500			No		6000	500
025003	3	70	500			No		35000	500
025004	5	140	500			Yes	2	69000	492.86
025005	1	20	500			Yes	15	2500	125
025006	11	287	500			No		143500	500
025007	4	91	500			No		45500	500
025008	3	57	500			No		28500	500
025009	2	55	500			No		27500	500
025010	6	151	500			Yes	12	69500	460.26
025011	2	56	500			No		28000	500
026001	13	364	500			No		182000	500
026002	10	272	500			No		136000	500
027001	5	138	500	increase	750	No		90500	655.8
027002	1	26	500			No		13000	500
027003	3	64	500			Yes	20	22000	343.75
027004	2	53	500	decrease	250	No		23500	443.4
027005	9	252	500	decrease	250	Yes	52	85500	339.29
027006	4	99	500	decrease, increase	250, 500	Yes	16	33250	335.86
028001	1	15	500	increase	750	No		7750	516.67
028002	3	60	500	increase	850	No		45050	750.83
028003	1	1	500			No		500	500
028004	1	1	500			No		500	500
028005	1	15	500			No		7500	500
028006	1	1	500			No		500	500
028007	4	102	500	increase, decrease	750, 500	No		59250	580.88
028008	5	117	500	decrease	250	Yes	12	50500	431.62
028009	3	65	500	decrease	250	Yes	5	22750	350
028010	2	33	500			No		16500	500
028011	1	7	500			No		3500	500
028012	7	187	500	decrease	250	Yes	37	58750	314.17
028013	5	133	500	decrease	250	Yes	39	29750	223.68
028014	2	36	500			No		18000	500
028015	5	113	500			Yes	1	56000	495.58
028016	1	26	500			No		13000	500
028017	3	57	500	decrease	250	No		14750	258.77
028018	1	27	500			No		13500	500
028019	2	34	500			Yes	1	16500	485.29
028020	8	204	500			No		102000	500
028021	4	89	500	decrease	250	Yes	34	17000	191.01
029001	1	11	500			Yes	1	5000	454.55
029002	2	46	500			No		23000	500
029003	2	55	500			No		27500	500
029004	2	34	500			Yes	12	11000	323.53
029005	2	37	500			Yes	15	11000	297.3
029006	1	13	500			No		6500	500
029007	25	688	500	decrease	250	Yes	283	109750	159.52
029008	7	170	500	decrease	250	Yes	40	59000	347.06
029009	1	27	500			Yes	2	12500	462.96
029010	1	27	500	decrease	250	Yes	1	12000	444.44
031001	1	10	500			No		5000	500
031002	3	69	500			Yes	9	30000	434.78
031003	2	55	500			No		27500	500
031004	10	262	500	decrease	250	Yes	25	101000	385.5
031005	3	58	500			Yes	11	23500	405.17
031006	1	7	500			No		3500	500
031007	1	14	500			No		7000	500
031008	1	10	500			No		5000	500
031009	14	371	500			Yes	16	177500	478.44
031010	2	50	500			Yes	1	24500	490
031011	2	29	500			No		14500	500
031012	5	127	500			Yes	4	61500	484.25
031013	3	65	500			Yes	19	23000	353.85
031014	6	143	750	decrease	500	No		76500	534.97
031015	4	96	500			No		48000	500
031016	8	222	500			Yes	5	108500	488.74
031017	4	100	500	decrease, increase	250, 500	Yes	12	37250	372.5
031018	10	261	500	decrease, increase	250, 375, 500	Yes	5	127250	487.55
031019	1	13	500			No		6500	500
032001	2	29	500			Yes	1	14000	482.76
032002	10	272	500	decrease	250	Yes	134	41500	152.57
032003	2	29	500			No		14500	500
032004	6	142	500	decrease	250	No		61000	429.58
032005	5	132	500			Yes	2	65000	492.42
032006	2	38	500			No		19000	500
032007	3	59	500			Yes	10	24500	415.25
032009	2	45	500			Yes	1	22000	488.89
033001	1	25	500			No		12500	500
033002	5	113	500			No		56500	500
033003	2	51	500			No		25500	500
034001	1	10	500			No		5000	500
034002	3	83	500			Yes	5	39000	469.88
034003	4	87	500			No		43500	500
034004	2	55	500			No		27500	500
034005	4	110	500			Yes	1	54500	495.45
034006	7	195	500			No		97500	500
034007	1	28	500			Yes	1	13500	482.14
034008	2	56	500			No		28000	500
034010	3	58	500			No		29000	500
034011	5	131	500	decrease	250	Yes	16	52500	400.76
035001	7	169	750	decrease	500, 250	Yes	25	72250	427.51
035002	1	2	500			No		1000	500
035003	1	1	500			No		500	500
035004	19	532	500			Yes	32	250000	469.92
035005	2	56	500			Yes	14	21000	375
035006	3	65	500			No		32500	500
035007	1	4	500			No		2000	500
035008	11	287	500			No		143500	500
035009	1	16	500			Yes	1	7500	468.75
035010	4	89	500			No		44500	500
035011	1	1	500			No		500	500
035012	3	73	500			No		36500	500
035013	3	61	500	decrease	250	Yes	2	26500	434.43
035014	6	143	500			Yes	7	68000	475.52
035015	1	1	500			No		500	500
035016	1	1	500			No		500	500
035017	10	254	500	decrease	250	No		84250	331.69
035018	2	43	500			Yes	4	19500	453.49
036001	4	85	750	decrease, increase	500, 750	No		63250	744.12
036002	11	283	500			Yes	45	119000	420.49
036003	3	63	500			Yes	3	30000	476.19
036004	5	128	500			Yes	25	51500	402.34
036005	2	48	500			Yes	10	19000	395.83
036006	2	30	500			Yes	17	6500	216.67
036007	2	46	500			Yes	3	21500	467.39
036008	24	671	500			Yes	166	252500	376.3
036009	9	227	750			Yes	29	148500	654.19
036010	2	50	750			Yes	15	26250	525
036011	1	14	750			No		10500	750
036012	3	58	750	decrease	500	Yes	12	30500	525.86
036013	20	538	750	decrease	500	Yes	38	257500	478.62
036014	7	169	750	decrease, increase	500, 750, 250	Yes	26	98250	581.36
036015	1	28	500			No		14000	500
036016	4	89	500			No		44500	500
037001	1	26	500			Yes	6	10000	384.62
037002	3	59	500			No		29500	500
037003	6	148	500			No		74000	500
037004	5	131	500	increase	750	Yes	30	56250	429.39
038001	8	221	500	increase, decrease	750, 1000	No		170000	769.23
038002	1	15	500			No		7500	500
038003	3	75	500			No		37500	500
038004	2	39	500			No		19500	500
038005	2	32	500			No		16000	500
039001	2	30	500	increase, decrease	750, 500	Yes	3	15000	500
039002	3	83	500	decrease, increase	250, 500	Yes	19	31250	376.51
039003	4	90	500			No		45000	500
039004	3	82	500			Yes	35	23500	286.59
039005	1	9	500			No		4500	500
039007	8	197	250	increase, decrease	500, 250	No		64500	327.41
039008	2	34	250	increase	500	No		15750	463.24
039009	2	54	500			No		27000	500
039010	4	112	500			Yes	6	53000	473.21
039011	1	14	500			No		7000	500
039012	2	45	500			Yes	4	20500	455.56
039013	2	32	500			No		16000	500
039014	1	23	500			No		11500	500
039015	1	28	500			Yes	10	9000	321.43
039016	8	201	500			Yes	36	82500	410.45
039017	15	420	500			No		210000	500
039018	1	5	500			No		2500	500
039019	5	137	500			No		68500	500
039020	6	141	500			Yes	14	63500	450.35
039021	2	32	500			No		16000	500
039022	7	191	500			No		95500	500
039023	4	98	500			No		49000	500
039024	6	154	500	decrease, increase	250, 500	No		63250	410.71
039025	1	28	500			No		14000	500
039026	2	52	500	decrease	250	Yes	11	18750	360.58
039027	2	56	500	decrease	250	Yes	12	18000	321.43
040001	3	67	500			No		33500	500
040002	1	27	750	decrease, increase	500, 750	No		20000	740.74
040003	1	25	500			No		12500	500
040004	2	31	500			No		15500	500
040005	2	34	500	decrease	250	No		14250	419.12
040006	4	94	500			No		47000	500
040007	4	85	500	decrease, increase	250, 500	Yes	7	35750	420.59
040008	4	85	500			No		42500	500
040009	4	112	500			Yes	1	55500	495.54
042001	8	202	500			No		101000	500
042002	5	127	500			No		63500	500
042003	5	139	500			No		69500	500
042004	2	38	750	decrease, increase	250, 500	Yes	6	16000	421.05
042005	6	163	500			Yes	19	72000	441.72
042006	3	81	250			No		20250	250
042007	4	94	500	increase, decrease	750, 500	Yes	12	57000	606.38
042008	3	57	500			Yes	12	22500	394.74
042009	2	31	500	decrease, increase	250, 500	Yes	5	12500	403.23
042010	1	23	500			Yes	3	10000	434.78
042011	1	5	500			No		2500	500
042012	3	64	500			Yes	11	26500	414.06
042013	2	54	500			No		27000	500
043001	6	148	500			No		74000	500
043002	4	87	500			Yes	9	39000	448.28
043003	16	425	500	decrease	250	Yes	161	131250	308.82
043004	7	193	500			Yes	33	80000	414.51
043005	1	12	500			No		6000	500
043006	30	816	500	decrease, increase	250, 500, 750	Yes	30	253000	310.05
043007	1	25	500			No		12500	500
043008	16	436	500	increase	750	No		306000	701.83
043009	2	55	500			No		27500	500
043010	9	227	500	increase	750	Yes	4	153250	675.11
043011	10	254	500	increase, decrease	750, 500	Yes	35	112500	442.91
043012	2	55	500	decrease	250	Yes	13	20250	368.18
043013	13	342	500	increase, decrease	750, 500	Yes	3	229000	669.59
043014	5	138	500			Yes	8	65000	471.01
044001	4	103	500	increase, decrease	750, 500	No		52250	507.28
044002	1	16	250	increase	500	No		6250	390.63
044003	1	22	500			No		11000	500
044004	1	9	500			Yes	1	4000	444.44
044005	2	50	500			Yes	2	24000	480
044006	1	1	750			No		750	750
044007	2	35	500			No		17500	500
044008	3	60	500	decrease	125	No		13500	225
044009	13	361	500			Yes	32	164500	455.68
044010	15	399	500	decrease, increase	250, 500	Yes	85	156500	392.23
044011	1	14	500			No		7000	500
044012	3	58	500			No		29000	500
044013	1	5	500			No		2500	500
044014	21	586	500			Yes	4	291000	496.59
044015	1	1	500			No		500	500
044016	1	3	500			No		1500	500
044017	1	16	500			No		8000	500
044018	1	1	500			No		500	500
044019	5	119	500			Yes	2	58500	491.6
044020	9	225	500	increase	750	Yes	3	118500	526.67
044021	2	31	500			No		15500	500
044022	1	1	750			No		750	750
044023	5	139	500			Yes	22	58500	420.86
044024	5	138	500			No		69000	500
044025	7	188	500			Yes	40	74000	393.62
044026	3	66	500			Yes	5	30500	462.12
044027	1	1	500			No		500	500
044028	4	87	500			Yes	3	42000	482.76
044029	5	115	500	decrease	250	Yes	36	23000	200
044030	1	3	500			No		1500	500
044031	4	94	500			No		47000	500
044032	1	14	500			No		7000	500
044033	11	294	500			No		147000	500
044034	1	1	500			No		500	500
044035	4	103	500			No		51500	500
044036	1	1	500			No		500	500
044037	2	54	500			Yes	19	17500	324.07
044038	3	62	500			Yes	1	30500	491.94
045001	3	65	500			Yes	2	31500	484.62
045002	4	112	500	increase, decrease	750, 500	Yes	44	35000	312.5
045003	3	61	500			Yes	1	30000	491.8
045004	4	95	500	decrease	250	Yes	2	37000	389.47
045005	7	176	500			No		88000	500
045006	1	15	500			No		7500	500
045007	1	1	500			No		500	500
045008	1	3	500			No		1500	500
045009	7	190	500			Yes	116	37000	194.74
045010	2	46	500			No		23000	500
045011	7	170	500			Yes	4	83000	488.24
045012	2	55	500			Yes	5	25000	454.55
045013	3	68	500			Yes	9	29500	433.82
045014	5	113	500			Yes	4	54500	482.3
045015	7	195	500			No		97500	500
045016	1	28	850			No		23800	850
045017	2	43	500			Yes	1	21000	488.37
045018	1	2	500			No		1000	500
045019	1	19	500	decrease, increase	250, 500, 750	No		11500	605.26
045020	2	42	500			No		21000	500
045021	21	564	500			Yes	44	260000	460.99
045022	1	25	500			Yes	1	12000	480
045023	2	29	500			No		14500	500
045024	1	13	500			No		6500	500
045025	6	143	500	decrease	250	Yes	11	61250	428.32
045026	4	100	500			Yes	2	49000	490
045027	1	4	500			No		2000	500
045028	6	143	500			Yes	20	61500	430.07
045029	1	17	500			No		8500	500
045030	3	59	500			No		29500	500
045031	1	1	500			No		500	500
045032	6	145	500			Yes	4	70500	486.21
045033	1	9	500			No		4500	500
045034	3	59	500			No		29500	500
045035	1	28	500			Yes	3	12500	446.43
045036	3	75	500	decrease, increase	250, 500	Yes	17	28500	380
045037	3	59	500			Yes	18	20500	347.46
045038	2	39	500			No		19500	500
045039	1	28	500			No		14000	500
045040	1	1	500			No		500	500
045041	7	182	500			Yes	12	85000	467.03
045042	3	64	500			Yes	43	10500	164.06
045043	3	57	500			Yes	5	26000	456.14
045044	29	794	500	decrease	250	Yes	62	217500	273.93
045045	1	23	500	decrease	250	Yes	4	7500	326.09
045046	2	31	500			No		15500	500
045047	3	59	500			No		29500	500
045048	1	27	500	decrease	250	Yes	2	6500	240.74
045049	1	2	500			No		1000	500
045050	4	87	500			Yes	12	37500	431.03
045051	1	12	500			No		6000	500
045052	1	8	500			No		4000	500
046001	8	221	850	decrease	500, 250	Yes	33	68700	310.86
046002	18	488	500	increase	625	Yes	6	256250	525.1
047001	22	589	500			Yes	16	286500	486.42
047002	1	24	500			Yes	3	10500	437.5
047003	2	33	500	decrease	250	Yes	3	13750	416.67
047004	11	294	500			Yes	38	128000	435.37
047005	3	62	500			No		31000	500
047006	1	1	500			No		500	500
047007	3	63	500			Yes	2	30500	484.13
047008	1	8	500			No		4000	500
047009	5	116	500			No		58000	500
048001	1	7	500			No		3500	500
048002	1	10	850			Yes	2	6800	680
048003	3	63	850	decrease	500	Yes	15	30300	480.95
048004	12	324	850			Yes	2	273700	844.75
048005	7	169	500			Yes	3	83000	491.12
048006	1	27	500			No		13500	500
048007	1	12	500			No		6000	500
048008	5	119	500			Yes	1	59000	495.8
048009	2	29	500			No		14500	500
048010	8	211	500			Yes	19	96000	454.98
048011	3	58	500			No		29000	500
048012	3	59	500			No		29500	500
048013	1	22	500			Yes	5	8500	386.36
048014	3	59	500			Yes	7	26000	440.68
048016	1	14	500			Yes	1	6500	464.29
048017	1	10	500			No		5000	500
048018	7	186	500			Yes	3	91500	491.94
048019	2	36	500			Yes	7	14500	402.78
048020	2	31	500			Yes	1	15000	483.87
048022	1	17	500			No		8500	500
049001	10	255	500	increase	750	Yes	3	154500	605.88
049002	2	50	500			No		25000	500
049003	2	50	500			No		25000	500
049004	9	250	500			Yes	25	112500	450
049005	14	385	500			No		192500	500
049006	4	97	500			Yes	8	44500	458.76
049007	3	64	250			No		16000	250
049008	1	28	500			Yes	1	13500	482.14
050001	2	31	500			No		15500	500
050002	1	5	500			No		2500	500
050003	9	238	500			Yes	5	116500	489.5
050004	6	155	500			Yes	10	72500	467.74
050005	4	112	500			Yes	16	48000	428.57
050006	3	76	500			Yes	2	37000	486.84
050007	2	34	500			No		17000	500
050008	3	70	500			No		35000	500
050009	1	14	500			No		7000	500
051001	1	3	850			No		2550	850
051002	3	74	850			No		62900	850
051003	6	144	850	decrease	500	Yes	44	54900	381.25
051004	2	36	850	decrease	750	No		28400	788.89
051005	2	55	500			Yes	5	25000	454.55
051006	6	141	500			Yes	1	70000	496.45
051007	2	38	500			Yes	4	17000	447.37
051008	3	84	500			Yes	1	41500	494.05
051009	2	35	500			Yes	5	15000	428.57
051010	4	112	500			No		56000	500
051011	8	212	500			Yes	8	102000	481.13
051012	2	29	500			No		14500	500
051013	3	82	500			Yes	71	5500	67.07
051014	2	32	500			No		16000	500
051015	1	17	500			No		8500	500
052001	10	261	500			No		130500	500
052002	3	70	500			No		35000	500
052003	2	48	500			Yes	8	20000	416.67
052004	4	100	500			No		50000	500
052005	1	10	500			No		5000	500
052006	3	61	500	decrease	250	No		17000	278.69
052007	1	17	500			Yes	4	6500	382.35
052008	5	124	500			No		62000	500
053001	3	70	850			No		59500	850
053002	2	45	500			No		22500	500
053003	9	234	500			Yes	3	115500	493.59
053004	2	56	425			No		23800	425
053005	4	112	500	increase, decrease	750, 500	No		76750	685.27
053006	1	24	500			Yes	2	11000	458.33
053007	1	28	500			No		14000	500
053008	3	66	500	decrease, increase	250, 500	No		29000	439.39
053009	1	11	500			No		5500	500
054001	2	34	850			Yes	7	22950	675
054002	1	28	500			No		14000	500
054003	1	19	500			Yes	9	5000	263.16
054004	9	228	500			Yes	17	105500	462.72
054005	7	171	500			Yes	18	76500	447.37
054006	1	25	500			Yes	7	9000	360
054007	6	152	500			Yes	12	70000	460.53
054008	2	32	500			Yes	4	14000	437.5
054009	6	149	250	increase, decrease	500, 250	Yes	2	68000	456.38
054010	10	256	250	increase, decrease	500, 250	Yes	14	91500	357.42
055001	2	45	500			Yes	4	20500	455.56
055002	2	34	500			Yes	4	15000	441.18
055003	1	8	500			No		4000	500
055004	1	5	500			No		2500	500
055005	2	39	500	decrease	250	Yes	4	9250	237.18
056001	7	187	850	decrease	637.5, 500	No		111550	596.52
056002	1	27	250	increase	500	Yes	2	12250	453.7
056003	3	61	500			Yes	1	30000	491.8
056004	1	1	500			No		500	500
056005	4	88	500	increase, decrease	625, 250	Yes	4	40875	464.49
056006	6	166	500	decrease, increase	250, 500	Yes	1	80250	483.43
056007	4	100	500	decrease	250	Yes	2	40750	407.5
056008	2	32	250	decrease	125	Yes	14	3500	109.38
056009	2	50	500			Yes	5	22500	450
056010	3	70	500			No		35000	500
056011	3	64	500			Yes	22	21000	328.13
056012	9	247	500	decrease	250	Yes	16	78750	318.83
056013	2	34	500			No		17000	500
056014	3	83	500			Yes	1	41000	493.98
056015	4	85	500			No		42500	500
056016	1	27	500			Yes	2	12500	462.96
056017	3	73	500			Yes	9	32000	438.36
056018	4	103	500			No		51500	500
056019	1	7	500			No		3500	500
056020	4	110	500			Yes	17	46500	422.73
057001	2	36	500	decrease	250	No		16000	444.44
057002	2	46	500	decrease, increase	250, 375	Yes	13	12750	277.17
057003	2	43	500			No		21500	500
057004	1	23	500	decrease	250	No		9500	413.04
057005	2	52	500	decrease	250	Yes	4	22750	437.5
057006	3	58	500			Yes	1	28500	491.38
057007	1	27	500			No		13500	500
057008	8	197	500	increase, decrease	750, 500	Yes	33	95750	486.04
057009	2	56	500			Yes	2	27000	482.14
057010	3	64	500			No		32000	500
058001	5	127	500			No		63500	500
058002	2	30	500			No		15000	500
058003	7	173	500	decrease	250	No		80000	462.43
058004	1	16	500			No		8000	500
058005	8	200	500			Yes	6	97000	485
058006	1	9	500			No		4500	500
058007	5	140	500			Yes	4	68000	485.71
059001	3	78	850	decrease, increase	425, 850	Yes	8	58650	751.92
059002	1	16	850			No		13600	850
059003	4	107	500	increase, decrease	750, 500	Yes	4	51750	483.64
059004	2	43	500			Yes	20	11500	267.44
061001	14	377	500	decrease	250	Yes	3	105750	280.5
061002	2	29	500			Yes	10	9500	327.59
061003	2	37	500			Yes	3	17000	459.46
061004	1	10	500			No		5000	500
061005	5	118	500			No		59000	500
061006	1	1	500			No		500	500
061007	1	7	500			No		3500	500
061008	2	35	500			No		17500	500
061009	2	35	500			No		17500	500
061010	6	157	750			Yes	5	114000	726.11
062001	6	153	500	decrease, increase	250, 500	No		66250	433.01
062002	8	199	500	decrease, increase	250, 500	No		89750	451.01
062003	1	10	500			No		5000	500
063001	1	10	500			No		5000	500
063002	2	32	500			No		16000	500
063003	5	119	500			Yes	16	51500	432.77
063004	6	142	500	decrease	250	Yes	35	52250	367.96
063005	3	57	500			Yes	15	21000	368.42
063006	3	75	500			Yes	9	33000	440
063008	2	45	500			Yes	16	14500	322.22
063009	2	56	500			Yes	19	18500	330.36
063010	3	77	500	decrease, increase	250, 500	Yes	32	21500	279.22
063011	6	141	500			Yes	11	65000	460.99
063012	1	26	500			Yes	6	10000	384.62
063013	8	202	500			Yes	67	67500	334.16
063014	7	194	500			Yes	74	60000	309.28
064001	2	56	850			Yes	2	45900	819.64
064002	4	99	500			Yes	20	39500	398.99
064003	1	2	500			No		1000	500
064004	2	36	500			Yes	15	10500	291.67
064005	1	13	750			No		9750	750
064006	5	138	750	decrease	500	Yes	16	62250	451.09
064007	3	74	750	decrease	500	Yes	19	38000	513.51
064008	1	24	500			No		12000	500
064009	3	69	500			Yes	1	34000	492.75
064010	2	36	500			No		18000	500
064011	1	19	500			No		9500	500
064012	2	51	500			No		25500	500
064013	3	60	750			Yes	3	42750	712.5
064014	2	29	500			No		14500	500
064015	1	10	500			No		5000	500
064016	1	27	500			Yes	3	12000	444.44
065001	1	8	500			No		4000	500
065002	16	441	250	increase	500, 750	Yes	7	277750	629.82
065004	2	52	500			Yes	11	20500	394.23
065005	6	145	500	decrease, increase	250, 500	Yes	28	38750	267.24
065006	7	177	500	decrease, increase	250, 500	Yes	53	60500	341.81
065007	1	14	500			No		7000	500
065008	2	38	500	decrease	250	Yes	24	6750	177.63
065009	3	63	500			No		31500	500
065010	12	309	500	increase, decrease	750, 500	Yes	10	158750	513.75
065011	6	165	500	increase, decrease	750, 500	Yes	11	89000	539.39
066001	7	172	500	increase, decrease	750, 500	Yes	5	112000	651.16
066002	2	33	500			Yes	1	16000	484.85
066003	3	63	500			Yes	14	24500	388.89
066004	3	59	750			No		44250	750
066005	3	67	750	decrease, increase	500, 750	No		47250	705.22
066006	3	60	850	decrease	750	No		46800	780
066007	5	118	750			No		88500	750
066008	5	121	500			No		60500	500
066009	2	37	750	decrease	500	Yes	8	19500	527.03
066012	2	45	750	decrease	500	Yes	10	23250	516.67
066013	12	326	750	decrease	500	Yes	1	169000	518.4
067001	3	70	500			Yes	15	27500	392.86
067002	1	11	500			Yes	7	2000	181.82
067003	1	7	500			No		3500	500
067004	5	113	250	increase	500	No		47500	420.35
068001	1	15	500			No		7500	500
068002	7	181	500			No		90500	500
068003	4	110	500			No		55000	500
068004	3	65	500			No		32500	500
068005	1	22	500			No		11000	500
068006	6	143	500			No		71500	500
068007	3	67	500			No		33500	500
068008	2	35	500	decrease	250	No		9500	271.43
068009	2	56	500			No		28000	500
068010	2	30	500	increase	750	No		21250	708.33
068011	4	91	500	decrease	250	Yes	9	32750	359.89
068012	8	207	500			Yes	39	84000	405.8
068013	2	43	500	decrease	250	No		11500	267.44
068014	29	786	500	decrease	250	Yes	91	175500	223.28
068015	4	86	500			Yes	2	42000	488.37
068016	4	94	500	decrease	250	No		45500	484.04
068017	1	22	500			No		11000	500
068018	3	62	500			No		31000	500
068019	3	61	500			No		30500	500
068020	6	157	500	decrease, increase	250, 500	Yes	2	43250	275.48
069001	3	83	500	decrease, increase	250, 500	Yes	41	18250	219.88
069002	3	60	500			No		30000	500
069003	1	28	500			Yes	5	11500	410.71
069004	8	219	500			Yes	8	105500	481.74
069005	14	384	675	decrease	425	Yes	11	164025	427.15
069006	9	229	500			Yes	7	111000	484.72
069007	7	195	675			Yes	6	127575	654.23
069008	1	18	500			No		9000	500
069009	4	94	500	decrease, increase	250, 500	No		35750	380.32
069010	1	1	500			No		500	500
069011	2	31	500	decrease, increase	250, 500	Yes	3	13750	443.55
069012	3	63	500			Yes	15	24000	380.95
069013	1	11	500			No		5500	500
069014	8	209	500			No		104500	500
069015	2	41	500			No		20500	500
069016	2	44	500			No		22000	500
069017	4	103	500			No		51500	500
069018	4	105	425	increase, decrease	500, 250	No		27675	263.57
069019	4	97	500	increase	675	No		60400	622.68
069020	15	394	500	decrease	250	Yes	2	106750	270.94
069022	4	110	500			Yes	11	49500	450
069023	5	137	500	increase, decrease	675, 425	No		72475	529.01
069024	3	63	500	decrease, increase	250, 500	Yes	2	20750	329.37
069025	2	50	500			No		25000	500
069026	4	112	500	decrease	250	No		38250	341.52
069027	6	159	500			Yes	5	77000	484.28
069028	1	25	250			No		6250	250
069029	4	111	500			Yes	2	54500	490.99
069030	1	16	500			No		8000	500
069031	10	267	500			Yes	7	130000	486.89
069032	4	87	500			Yes	17	35000	402.3
069033	1	28	500			No		14000	500
069034	13	361	500	increase	750	Yes	1	238000	659.28
069035	2	31	500	decrease	250	No		9500	306.45
069036	2	50	500			Yes	3	23500	470
069037	4	112	500	decrease	250	Yes	40	34250	305.8
069038	5	140	500			No		70000	500
069039	6	163	500	decrease	250	Yes	21	45500	279.14
069040	2	30	500			No		15000	500
069041	1	5	500	decrease	250	No		1500	300
069042	3	80	250	increase	500	No		34000	425
069043	4	95	500	decrease, increase	250, 500	Yes	14	37750	397.37
069044	10	280	500			No		140000	500
069045	18	487	500	decrease	250	Yes	3	121750	250
069046	9	249	250	increase, decrease	500, 250	Yes	4	66500	267.07
069047	10	263	500			Yes	1	131000	498.1
069048	4	105	250	increase	500	No		31000	295.24
069049	1	1	500			No		500	500
069050	1	16	500	decrease	250	No		6000	375
069051	6	142	500	decrease, increase	250, 500	Yes	3	56000	394.37
069052	2	56	500			No		28000	500
069053	10	268	500			No		134000	500
069054	8	216	500			Yes	3	106500	493.06
069055	4	107	500			Yes	3	52000	485.98
069056	9	225	500			No		112500	500
069057	2	29	500			No		14500	500
069058	8	221	500	increase	750	Yes	6	146250	661.76
069059	2	49	500			No		24500	500
069060	3	60	250	increase	500	No		29250	487.5
069061	3	59	500			No		29500	500
069062	4	110	500			Yes	5	52500	477.27
069063	5	123	500	decrease	250	No		32500	264.23
069064	12	314	250	increase	500	No		154500	492.04
069065	1	5	500			No		2500	500
069066	1	21	250	increase	500	No		9750	464.29
069067	17	474	500	decrease	250	Yes	2	137000	289.03
069068	1	5	250			No		1250	250
069069	1	11	250			No		2750	250
069070	2	54	500	decrease	250	No		22000	407.41
069071	3	62	500	decrease, increase	250, 500	Yes	9	26000	419.35
069072	3	59	500			No		29500	500
069073	4	92	500			No		46000	500
069074	1	14	250	increase	500	No		6750	482.14
069075	1	13	250			No		3250	250
069076	2	37	500	decrease	250	No		13500	364.86
069077	5	115	500			Yes	2	56500	491.3
069078	3	74	500			Yes	8	33000	445.95
069079	5	125	500	increase, decrease	750, 850, 500	Yes	3	89550	716.4
069080	5	139	500	decrease	250	Yes	17	42250	303.96
069081	3	64	500			Yes	3	30500	476.56
069082	6	161	250	decrease	125	Yes	55	18000	111.8
069083	4	101	500			No		50500	500
069084	1	13	250			No		3250	250
069085	6	154	500			Yes	9	72500	470.78
069086	18	488	500	decrease, increase	250, 375	Yes	325	60875	124.74
069087	6	147	500	decrease, increase	250, 500	No		71750	488.1
069088	13	337	500			Yes	78	129500	384.27
069089	14	374	500	decrease, increase	250, 500, 750	Yes	8	182500	487.97
069090	7	169	500			Yes	6	81500	482.25
069091	2	49	500			No		24500	500
069092	3	61	500	decrease	250	Yes	42	7250	118.85
069093	5	125	500			Yes	41	42000	336
069094	3	63	500			No		31500	500
069095	2	38	500	decrease	250	Yes	6	15000	394.74
069096	3	62	500	decrease	250	Yes	23	15500	250
069097	2	36	500			No		18000	500
069098	2	32	500			No		16000	500
069099	2	49	500			No		24500	500
069100	2	29	500			No		14500	500
069101	2	29	500	decrease	250	No		11500	396.55
069102	1	10	500	decrease	250	No		2750	275
069103	4	94	500			Yes	2	46000	489.36
069104	9	227	250	increase	500	Yes	31	97000	427.31
069105	2	35	500			No		17500	500
069106	1	11	500			No		5500	500
069107	3	75	250	increase, decrease	375, 500	No		28625	381.67
069108	2	29	500			No		14500	500
069109	10	260	500			No		130000	500
069110	5	133	500			Yes	7	63000	473.68
069111	1	21	500	decrease	250	No		5500	261.9
069112	3	62	500			No		31000	500
069113	20	540	500	decrease, increase	250, 500	Yes	65	131500	243.52
069114	5	119	500			Yes	10	54500	457.98
069115	3	58	500			No		29000	500
069116	5	139	500	decrease	250	Yes	13	42000	302.16
069117	2	49	250	increase, decrease	500, 250	No		12500	255.1
069118	2	33	500			No		16500	500
069119	3	69	500			No		34500	500
069120	15	419	500	decrease, increase	250, 375	Yes	61	120125	286.69
069121	4	86	500			Yes	3	41500	482.56
069122	2	29	500			No		14500	500
069123	7	176	500	increase	750	No		95250	541.19
069124	2	55	500			No		27500	500
069125	16	442	500	decrease	375	Yes	6	167500	378.96
069126	2	39	500			No		19500	500
069127	3	60	500			No		30000	500
069128	3	62	500			Yes	1	30500	491.94
069129	2	55	500			No		27500	500
069130	1	28	500			No		14000	500
069131	5	140	500	decrease, increase	250, 500, 375	Yes	14	51375	366.96
069132	3	59	500			No		29500	500
069133	2	35	500			No		17500	500
069134	9	233	250	increase, decrease	500, 250	Yes	6	111750	479.61
069135	6	141	500			Yes	8	66500	471.63
069136	3	74	500			Yes	14	30000	405.41
069137	1	1	500			No		500	500
069138	2	52	250			No		13000	250
070001	3	73	500			No		36500	500
070002	1	16	500			No		8000	500
070003	5	113	500			Yes	26	43500	384.96
070004	3	75	500			No		37500	500
072001	1	8	500	decrease	250	Yes	4	1500	187.5
072002	1	28	500			Yes	1	13500	482.14
072003	2	56	500			Yes	18	19000	339.29
072004	2	47	500			Yes	11	18000	382.98
072005	1	26	500			No		13000	500
072006	3	60	500			Yes	12	24000	400
072007	3	81	500			No		40500	500
072008	1	24	500			Yes	1	11500	479.17
072009	2	55	500			No		27500	500
072010	2	40	500			Yes	10	15000	375
073001	6	164	500			Yes	41	61500	375
073002	6	141	250	increase	500	Yes	1	66500	471.63
073003	1	7	500			No		3500	500
073004	2	41	500			Yes	4	18500	451.22
073005	2	36	500			No		18000	500
073006	2	55	500			Yes	2	26500	481.82
073007	3	60	500			Yes	4	28000	466.67
073008	3	58	500	decrease, increase	250, 500	Yes	1	23000	396.55
073009	3	73	500	decrease, increase	250, 500	No		35500	486.3
073010	2	38	500			No		19000	500
073011	14	373	500	decrease	250	Yes	54	89250	239.28
073012	2	31	500			No		15500	500
073013	1	22	500			No		11000	500
074001	1	10	500	decrease	250	Yes	2	4000	400
074002	2	44	500			Yes	5	19500	443.18
074003	1	26	500			No		13000	500
074004	1	10	500			No		5000	500
075001	3	58	500			Yes	12	23000	396.55
075002	3	84	500			No		42000	500
075003	2	32	500			Yes	12	10000	312.5
075004	4	87	500			No		43500	500
075005	3	73	500			No		36500	500
075006	2	54	500			No		27000	500
075007	2	44	500			Yes	1	21500	488.64
075008	16	448	500	decrease, increase	250, 500	Yes	19	117000	261.16
075009	1	9	500			No		4500	500
075010	2	32	500			No		16000	500
075011	2	56	500			No		28000	500
076001	2	42	850			No		35700	850
076002	2	39	500			Yes	14	12500	320.51
076003	16	423	500			Yes	179	122000	288.42
076004	2	55	500			Yes	14	20500	372.73
076005	3	63	500			No		31500	500
076006	2	37	500	increase	750	No		24750	668.92
076007	3	72	500			Yes	3	34500	479.17
077001	2	31	750	increase, decrease	850, 750	No		25250	814.52
077002	5	134	750	increase, decrease	850, 750, 500	Yes	14	80700	602.24
077003	4	99	500			Yes	15	42000	424.24
077004	1	15	500			No		7500	500
077005	3	64	500			No		32000	500
078001	6	157	500			No		78500	500
079001	1	20	500			No		10000	500
079002	5	124	500	decrease	250	No		60250	485.89
080001	7	196	500	decrease, increase	250, 500	Yes	24	85750	437.5
080002	1	21	500	decrease	250	No		5500	261.9
080003	2	49	500	decrease	250, 125	Yes	10	13000	265.31
081001	2	30	500			No		15000	500
081002	1	28	500			No		14000	500
081003	1	28	500			No		14000	500
081004	2	32	500			No		16000	500
081005	4	100	500			Yes	12	44000	440
081006	2	41	500			No		20500	500
081007	13	353	500	decrease	250	Yes	1	140250	397.31
081008	7	191	500			No		95500	500
081009	1	14	500	decrease	250	No		6750	482.14
081010	1	1	500			No		500	500
081011	4	109	500			No		54500	500
081012	2	42	500			No		21000	500
081013	2	41	500	decrease	250	Yes	2	16750	408.54
081014	3	83	500	decrease	250	Yes	17	32750	394.58
081015	2	41	500			No		20500	500
081016	4	105	500	decrease	250	Yes	34	25500	242.86
081017	2	53	500			No		26500	500
081018	2	46	250	increase, decrease	500, 250	Yes	10	12000	260.87
081019	3	59	500			No		29500	500
081020	1	1	500			No		500	500
082001	1	4	500			No		2000	500
082002	1	20	500			No		10000	500
082003	1	18	500	decrease	250	No		6750	375
082004	1	27	500			Yes	7	10000	370.37
083001	1	23	500	increase	750	No		14500	630.43
083002	1	10	500			No		5000	500
083003	3	73	500	decrease, increase	250, 500	Yes	8	31500	431.51
084001	2	33	750			Yes	4	21750	659.09
084002	3	72	500	increase, decrease	750, 500	Yes	1	41250	572.92
084003	1	28	500	increase	750	No		20500	732.14
084004	8	207	500	increase	750, 850	No		168950	816.18
084005	9	231	500			Yes	8	111500	482.68
084006	12	316	500			Yes	3	156500	495.25
084007	1	15	500			Yes	3	6000	400
084008	2	46	500			Yes	8	19000	413.04
085001	3	66	500			Yes	10	28000	424.24
085002	10	254	500			Yes	1	126500	498.03
085003	2	29	500			No		14500	500
085004	3	60	500	decrease, increase	250, 500	No		29750	495.83
085005	3	84	500			Yes	3	40500	482.14
085006	3	84	500			No		42000	500
085007	1	15	500			No		7500	500
085008	1	1	500			No		500	500
086001	1	28	500			No		14000	500
086002	2	40	500			No		20000	500
086003	1	16	500			No		8000	500
086004	1	2	850			No		1700	850
086005	1	28	500			No		14000	500
088001	2	37	500	decrease	250	No		17750	479.73
088002	13	346	500	increase, decrease	750, 500	Yes	31	164000	473.99
088003	2	56	500			No		28000	500
088004	28	771	500			No		385500	500
088005	3	61	500			Yes	3	29000	475.41
088006	14	367	500			Yes	26	170500	464.58
088007	25	699	500	decrease, increase	250, 500	Yes	10	343750	491.77
088008	2	55	500	decrease, increase	250, 500	No		26000	472.73
088009	4	99	500			No		49500	500
088010	6	141	500			Yes	3	69000	489.36
088011	2	33	500			No		16500	500
088012	1	28	500			No		14000	500
088013	5	113	500			Yes	1	56000	495.58
088014	1	16	500			No		8000	500
088015	4	90	500			No		45000	500
088016	5	118	500			Yes	9	54500	461.86
088017	1	28	500			No		14000	500
088018	6	161	500			No		80500	500
088019	7	176	500	decrease	250	Yes	11	44500	252.84
088020	1	1	500			No		500	500
088021	3	62	500			No		31000	500
088022	1	2	500			No		1000	500
088023	2	44	500			No		22000	500
088024	3	57	500			No		28500	500
088025	7	192	500			Yes	10	91000	473.96
089001	1	28	500			No		14000	500
089002	2	56	500			No		28000	500
089003	14	392	500	decrease, increase	250, 500	Yes	125	80250	204.72
089004	1	1	500			No		500	500
089005	2	51	250			Yes	4	11750	230.39
089006	1	13	250			No		3250	250
089007	1	1	500			No		500	500
089008	7	182	500	decrease	250	Yes	15	50250	276.1
089009	1	6	500			No		3000	500
089010	1	25	500	decrease	250	No		7000	280
089011	1	5	500	decrease	250	No		2250	450
089012	3	63	500	decrease	250	No		16500	261.9
091001	1	8	500			No		4000	500
091002	2	40	500			No		20000	500
092001	2	56	750			No		42000	750
092002	3	84	500			Yes	11	36500	434.52
092003	32	872	500	decrease	250	Yes	16	237000	271.79
092004	1	5	500			No		2500	500
092005	6	142	500			No		71000	500
092006	2	30	500			No		15000	500
092007	3	67	500	decrease	250	Yes	14	26000	388.06
092008	1	14	500			No		7000	500
092009	4	112	500	decrease, increase	250, 500	Yes	13	47750	426.34
092010	3	60	500	increase, decrease	750, 500	No		30250	504.17
092011	1	11	675			No		7425	675
092012	13	356	500	decrease	250	Yes	11	149000	418.54
092013	1	13	500			No		6500	500
092014	11	289	500	decrease, increase	250, 500	Yes	18	86250	298.44
092015	2	43	500			No		21500	500
092016	2	56	500			No		28000	500
092017	3	57	500	decrease, increase	125, 250, 375	Yes	15	10750	188.6
092018	4	87	500			No		43500	500
092019	5	138	500			Yes	22	58000	420.29
092020	1	26	500	decrease	250	Yes	7	5250	201.92
093001	3	65	750			Yes	6	44250	680.77
093002	4	89	750	decrease	500	Yes	6	58500	657.3
093003	1	10	750			No		7500	750
093004	7	174	750	decrease	500	Yes	12	95250	547.41
093005	2	30	500			No		15000	500
093006	2	46	500			Yes	14	16000	347.83
093007	6	143	750			Yes	5	103500	723.78
093008	4	92	750	decrease	500, 250	Yes	15	48000	521.74
093009	10	255	500			Yes	1	127000	498.04
093010	1	22	500	decrease	250	Yes	6	5250	238.64
093011	1	5	500			No		2500	500
093012	5	128	500			Yes	9	59500	464.84
093013	4	108	500			No		54000	500
093014	1	26	500			No		13000	500
093015	6	155	500			Yes	2	76500	493.55
093016	10	275	500			Yes	4	135500	492.73
093017	1	3	500			No		1500	500
093018	6	146	500			No		73000	500
093019	5	137	500	decrease	250	Yes	18	54000	394.16
093020	5	140	500			No		70000	500
094001	5	114	500			Yes	6	54000	473.68
094002	10	259	500			Yes	13	123000	474.9
094003	5	115	500			Yes	4	55500	482.61
094004	2	35	500			No		17500	500
094005	14	372	500	decrease	250	Yes	27	96500	259.41
094006	1	5	500			No		2500	500
094007	1	1	500			No		500	500
094008	7	171	500			Yes	15	78000	456.14
094009	13	352	500			Yes	81	135500	384.94
094010	8	215	500			No		107500	500
094011	12	326	500			Yes	21	152500	467.79
094012	17	450	500	decrease	250	Yes	108	89250	198.33
094013	5	135	500			No		67500	500
094014	2	40	500			Yes	1	19500	487.5
094015	1	15	500			Yes	1	7000	466.67
094016	2	42	500			No		21000	500
094017	15	412	500	decrease	250	Yes	4	105000	254.85
094018	5	126	500	decrease	250	No		48750	386.9
094019	1	21	500	decrease	250	Yes	14	3000	142.86
094020	2	45	500			Yes	4	20500	455.56
094021	8	198	500	decrease	250	Yes	7	79000	398.99
094022	3	67	500			Yes	5	31000	462.69
094023	2	36	500			No		18000	500
094024	1	17	500			No		8500	500
094025	1	15	500			No		7500	500
095001	1	5	750			No		3750	750
095002	8	214	500			Yes	7	103500	483.64
095003	2	55	500			Yes	19	18000	327.27
095004	7	178	500			No		89000	500
095005	3	63	500			Yes	5	29000	460.32
095006	2	29	500			No		14500	500
095007	3	70	500			No		35000	500
096001	1	3	500			No		1500	500
096002	4	85	500			No		42500	500
096003	2	54	500			No		27000	500
096004	2	55	500			No		27500	500
096005	5	137	500			No		68500	500
096006	1	11	500			No		5500	500
096007	6	152	500	decrease	250	Yes	31	34750	228.62
096008	3	83	500			Yes	2	40500	487.95
096009	5	114	500			No		57000	500
096010	3	57	500			No		28500	500
096011	3	57	500			No		28500	500
096012	2	39	500			Yes	6	16500	423.08
096013	3	84	500			Yes	32	26000	309.52
096014	7	181	850			Yes	19	137700	760.77
096015	3	76	500			No		38000	500
096016	2	36	500			Yes	6	15000	416.67
096017	3	79	250	increase	500	No		35000	443.04
096018	3	60	500	decrease	250	Yes	7	14500	241.67
096019	2	30	500			No		15000	500
096020	2	47	500	decrease	250	Yes	12	15750	335.11
096021	1	13	500			Yes	1	6000	461.54
096022	1	3	500	decrease	250	No		1000	333.33
096023	10	253	500			No		126500	500
096024	7	195	500			No		97500	500
096025	8	213	500	decrease	250	Yes	4	94250	442.49
096026	3	67	500			No		33500	500
096027	1	25	500			No		12500	500
096028	2	47	500			Yes	29	9000	191.49
096029	14	385	500	decrease, increase	250, 500	Yes	71	155000	402.6
096030	7	171	500			Yes	80	45500	266.08
096031	3	62	500	decrease	250	Yes	31	10000	161.29
096032	2	46	500	decrease	250	Yes	29	5500	119.57
096033	2	56	500	decrease	250	Yes	2	22750	406.25
097001	2	45	850	decrease	500	No		27050	601.11
097002	2	29	500			No		14500	500
097003	1	9	850			No		7650	850
097004	22	599	500	decrease, increase	250, 500	Yes	31	168500	281.3
098001	10	253	500	decrease	250	Yes	14	62000	245.06
098002	2	34	250			Yes	4	7500	220.59
098003	1	15	250			No		3750	250
098004	6	147	500			No		73500	500
098005	1	28	250			No		7000	250
098006	3	72	250			Yes	3	17250	239.58
098007	7	170	250			Yes	5	41250	242.65
098008	3	65	500	decrease	250	No		22500	346.15
098009	2	52	250			No		13000	250
098010	2	50	500			No		25000	500
098011	1	6	500	decrease	250	No		2750	458.33
098012	14	371	500	increase	750	No		185750	500.67
098013	2	41	500			Yes	4	18500	451.22
098014	3	79	500			No		39500	500
098015	8	197	500			Yes	26	85500	434.01
098016	2	40	500			No		20000	500
098017	1	1	500			No		500	500
098018	1	1	500			No		500	500
098019	4	95	500			No		47500	500
098020	2	33	500	decrease	250	Yes	3	15000	454.55
098021	1	21	500			No		10500	500
098022	1	1	500			No		500	500
098023	2	29	500			No		14500	500
098024	10	257	500	decrease	250	No		74750	290.86
098025	1	21	500			No		10500	500
098026	1	2	250			No		500	250
098027	1	3	250			No		750	250
098028	5	135	500	decrease	250	Yes	15	31000	229.63
098029	1	21	500			No		10500	500
098030	1	1	500			No		500	500
098031	1	28	500			No		14000	500
098032	4	89	500			No		44500	500
098033	1	1	500			No		500	500
098034	1	1	500			No		500	500
099001	6	143	425			No		60775	425
099002	2	47	500			No		23500	500
099003	1	15	500			No		7500	500
099004	1	1	500			No		500	500
099005	1	1	500			No		500	500
099006	1	25	250	increase	425, 500	No		8950	358
099007	4	85	250	increase	500	Yes	31	24500	288.24
099008	4	94	250			Yes	14	20000	212.77
099009	1	15	250			No		3750	250
099010	1	1	250			No		250	250
099011	16	433	250	increase, decrease	500, 250	No		199250	460.16
099012	3	59	500			No		29500	500
099013	2	36	500	decrease, increase	375, 500	No		14750	409.72
099014	2	45	500			No		22500	500
099015	1	14	500			No		7000	500
099016	5	126	500			Yes	3	61500	488.1
099017	2	44	500			Yes	1	21500	488.64
099018	1	24	500			Yes	5	9500	395.83
099019	6	150	500			Yes	14	68000	453.33
099020	2	32	500			No		16000	500
100001	2	56	500			Yes	2	27000	482.14
100002	1	10	500			No		5000	500
100003	3	81	500	decrease	250	Yes	9	33500	413.58
100004	3	83	500			Yes	3	40000	481.93
100005	2	55	500			No		27500	500
100006	4	88	500			No		44000	500
100007	6	146	500			No		73000	500
100008	2	50	500			No		25000	500
100009	2	49	500			No		24500	500
100010	1	18	500			No		9000	500
100011	2	31	500	decrease, increase	250, 500	No		15250	491.94
100012	4	110	500	decrease, increase	250, 500, 200	No		53150	483.18
100013	2	41	500			No		20500	500
100014	3	72	500	increase, decrease	500, 0, 250	Yes	11	17250	239.58
100015	3	59	500	decrease	250	No		18500	313.56
100016	7	196	500			No		98000	500
100017	1	9	500			No		4500	500
100018	1	4	500			No		2000	500
100019	3	66	500	decrease	250	Yes	4	17250	261.36
101001	1	25	500			No		12500	500
101002	2	37	500			Yes	3	17000	459.46
101003	5	122	500			Yes	16	53000	434.43
101004	2	32	500			Yes	2	15000	468.75
101005	5	137	500			Yes	4	66500	485.4
101006	1	26	500			Yes	9	8500	326.92
101007	4	86	500			Yes	2	42000	488.37
101008	3	60	500			Yes	8	26000	433.33
101009	6	143	500	decrease	375	No		56875	397.73
101010	4	109	500			Yes	3	53000	486.24
101011	4	88	500			No		44000	500
101012	2	45	500			No		22500	500
101013	2	50	500			Yes	1	24500	490
101014	3	67	500			No		33500	500
101015	2	30	500			No		15000	500
101016	2	55	500			No		27500	500
101017	3	57	500			No		28500	500
101018	1	7	500			No		3500	500
101019	1	1	500			No		500	500
101020	2	55	500			No		27500	500
102001	17	460	250	increase, decrease	500, 250	Yes	225	62250	135.33
102002	1	11	500			No		5500	500
102003	9	231	500	decrease, increase	250, 500	Yes	4	103500	448.05
103002	2	56	425			No		23800	425
104001	13	344	500			Yes	9	167500	486.92
104002	6	160	500	decrease	250	Yes	16	61500	384.38
104003	6	145	500			No		72500	500
104004	2	49	500	increase	750	No		35000	714.29
104005	3	83	500			No		41500	500
104006	8	198	500			Yes	2	98000	494.95
104007	1	24	500	decrease	250	Yes	3	7500	312.5
104008	5	117	500			Yes	19	49000	418.8
104009	2	54	250			No		13500	250
104010	3	81	500			No		40500	500
104011	4	104	500	decrease, increase	250, 500	Yes	3	47500	456.73
104012	1	14	500			No		7000	500
104013	1	1	500			No		500	500
104014	1	23	500			No		11500	500
104015	5	134	500			No		67000	500
104016	4	94	500			Yes	35	29500	313.83
104017	3	64	250	increase	500	Yes	19	19250	300.78
104018	2	33	500			Yes	3	15000	454.55
104019	1	26	500			Yes	4	11000	423.08
104020	3	68	500			No		34000	500
104021	2	31	500	decrease	250	No		15000	483.87
104022	7	179	500	decrease	250	Yes	13	82500	460.89
104023	2	29	500			No		14500	500
104024	8	221	500	decrease	250	Yes	30	69750	315.61
104025	7	195	500			Yes	4	95500	489.74
104026	3	60	500	decrease, increase	250, 500	Yes	5	16500	275
104027	2	56	500			Yes	11	22500	401.79
104028	5	121	500	decrease	250	Yes	39	32500	268.6
104029	7	190	500			Yes	6	92000	484.21
104030	5	113	500	decrease	250	Yes	31	31000	274.34
104031	6	157	500	decrease	250	Yes	26	39500	251.59
104032	2	56	500	decrease	250	Yes	11	18750	334.82
104033	2	29	500			Yes	5	12000	413.79
105001	2	54	250			No		13500	250
105002	3	67	500			Yes	14	26500	395.52
105003	6	162	500	decrease, increase	250, 500	No		79500	490.74
105004	1	20	500			No		10000	500
105005	2	34	500	decrease	250	Yes	12	8750	257.35
105006	1	21	500			Yes	13	4000	190.48
105007	1	12	250			No		3000	250
105008	1	7	500	decrease	250	No		1750	250
105009	2	54	500	decrease	250	Yes	15	16250	300.93
105010	1	14	500			No		7000	500
106001	1	22	850			No		18700	850
106002	3	81	850	decrease	500	Yes	23	36350	448.77
106003	3	66	500	increase, decrease	750, 500	Yes	7	36000	545.45
106005	4	105	500			Yes	7	49000	466.67
106007	3	58	500			No		29000	500
106008	2	44	500			No		22000	500
106009	4	104	500			Yes	6	49000	471.15
106010	3	57	500			Yes	4	26500	464.91
106011	12	310	500	decrease	250	Yes	18	78750	254.03
107001	3	77	850	decrease, increase	500, 750	No		56200	729.87
107002	1	28	850			No		23800	850
107003	5	126	500	decrease, increase	250, 500	No		59250	470.24
107004	3	79	500			No		39500	500
107005	2	30	850			No		25500	850
107006	3	71	250	increase	500	Yes	2	32000	450.7
107007	2	50	500			No		25000	500
107008	1	14	500	decrease	250	No		5250	375
107009	2	38	500			Yes	11	13500	355.26
107010	2	51	500			Yes	16	17500	343.14
107011	1	19	500			No		9500	500
107012	2	51	500			Yes	13	19000	372.55
107013	17	458	500			No		229000	500
107014	2	36	500			No		18000	500
107015	1	20	500			Yes	6	7000	350
107016	1	15	500			No		7500	500
107017	2	40	500			No		20000	500
107018	1	10	500	decrease	250	No		4750	475
107019	1	4	500			Yes	1	1500	375
107020	2	53	500			No		26500	500
107021	5	136	500	decrease, increase	250, 500	Yes	9	46250	340.07
107022	4	108	500	decrease	250	No		37000	342.59
107023	5	120	500	decrease, increase	250, 500	Yes	16	47750	397.92
107024	4	89	500	decrease	250	No		36250	407.3
108001	3	58	500			Yes	22	18000	310.34
108002	1	19	500			Yes	2	8500	447.37
108003	2	37	500			No		18500	500
108004	2	33	500			No		16500	500
108005	5	114	500			Yes	19	47500	416.67
108006	1	13	500			No		6500	500
108007	10	260	500			No		130000	500
108008	1	8	500			No		4000	500
108009	4	109	500			No		54500	500
108010	6	165	500			Yes	15	75000	454.55
108011	2	47	250	increase	500	No		23250	494.68
108012	2	30	500			No		15000	500
108013	2	42	500			No		21000	500
108014	6	168	500			No		84000	500
108015	4	100	500			Yes	15	42500	425
108016	1	5	500			No		2500	500
108017	3	59	500			No		29500	500
108018	3	65	500			Yes	5	30000	461.54
108019	4	89	500			No		44500	500
108020	7	170	500			Yes	7	81500	479.41
108021	2	55	500			Yes	8	23500	427.27
108022	2	35	500			No		17500	500
108023	1	16	250	increase	500	No		5500	343.75
108024	2	35	500			No		17500	500
108025	5	133	500	decrease, increase	250, 500	Yes	8	55250	415.41
108026	5	140	500			No		70000	500
108027	5	133	500	decrease, increase	250, 375	Yes	10	50625	380.64
108028	2	47	250			Yes	5	10500	223.4
108029	2	43	500			Yes	2	20500	476.74
108030	3	75	500			Yes	20	27500	366.67
108031	1	14	500			No		7000	500
108032	2	35	500			No		17500	500
108033	2	36	500			No		18000	500
108034	2	45	500			No		22500	500
108035	18	482	500			No		241000	500
108036	15	413	500	decrease	250	Yes	6	203250	492.13
108037	3	59	500			No		29500	500
108038	2	30	500			No		15000	500
108039	1	1	500			No		500	500
109001	11	299	750	decrease	500	Yes	37	135000	451.51
109002	9	237	750			No		177750	750
109003	2	32	750			Yes	1	23250	726.56
109004	14	391	500			Yes	32	179500	459.08
109005	2	56	750	decrease	500	No		31750	566.96
109006	1	23	750			Yes	1	16500	717.39
109007	6	142	750	decrease	500	Yes	15	87500	616.2
109008	12	320	750	decrease	500	Yes	1	222000	693.75
109009	1	13	500			No		6500	500
109010	7	188	750	decrease	500	Yes	14	103250	549.2
109011	1	1	750			No		750	750
109012	4	103	500			No		51500	500
109013	4	91	500			Yes	1	45000	494.51
109014	1	1	500			No		500	500
109015	1	2	500			No		1000	500
109016	3	57	500			Yes	2	27500	482.46
109017	7	189	500			Yes	27	81000	428.57
109018	1	26	500			No		13000	500
110001	4	86	500	increase	750	Yes	3	51500	598.84
110002	1	21	500			No		10500	500
110003	4	108	500			No		54000	500
110004	1	28	500			No		14000	500
110005	1	8	500			No		4000	500
110006	2	33	500			No		16500	500
110007	1	14	500			No		7000	500
110008	8	199	500			No		99500	500
111001	2	29	500			No		14500	500
111002	2	44	500			No		22000	500
111003	4	105	500			Yes	8	48500	461.9
111004	5	131	500			No		65500	500
111005	2	37	500			No		18500	500
111006	16	429	500	decrease, increase	250, 500	Yes	25	146000	340.33
111007	3	57	500			Yes	2	27500	482.46
111009	5	117	500			Yes	5	56000	478.63
111010	4	89	500			Yes	13	38000	426.97
111011	2	53	500			No		26500	500
111012	4	105	500			No		52500	500
111013	18	477	500	decrease, increase	250, 500	Yes	7	211500	443.4
111014	5	134	500			No		67000	500
111015	5	137	500			Yes	18	59500	434.31
111016	2	47	500			No		23500	500
111017	1	16	500			No		8000	500
111018	2	33	500	decrease	250	No		15250	462.12
111019	4	86	500			No		43000	500
111020	7	180	500			No		90000	500
111021	1	10	500			No		5000	500
111022	1	28	500			No		14000	500
111023	1	18	500			Yes	7	5500	305.56
112001	25	698	500	decrease, increase	250, 500	Yes	15	312500	447.71
112002	4	89	500	decrease, increase	250, 500, 333	Yes	35	21914	246.22
112003	8	209	500	decrease, increase	250, 500	Yes	22	74000	354.07
112004	3	57	500			No		28500	500
112005	2	34	500	decrease	250	Yes	3	14500	426.47
112006	2	33	500			No		16500	500
112007	1	23	500			No		11500	500
112008	1	25	500			No		12500	500
112009	1	25	500	decrease, increase	250, 500	No		12000	480
112010	4	86	500			Yes	1	42500	494.19
112011	3	60	500			No		30000	500
112012	6	162	500	decrease, increase	250, 500	No		49250	304.01
112013	1	21	500			No		10500	500
112014	4	88	500			Yes	3	42500	482.95
112015	3	81	500	decrease, increase	250, 500	Yes	1	39500	487.65
112016	1	27	500	increase	750	No		17000	629.63
112017	1	12	500			Yes	2	5000	416.67
112018	2	46	500			No		23000	500
112019	2	38	500	decrease	250	Yes	5	13750	361.84
112020	3	57	500			No		28500	500
112021	10	257	500			No		128500	500
113001	10	257	500	decrease	375	No		110500	429.96
113002	1	14	500			No		7000	500
113003	1	26	500			No		13000	500
113004	1	6	500			No		3000	500
113005	4	102	500			Yes	48	27000	264.71
113006	1	28	500			No		14000	500
114001	2	54	500			No		27000	500
114002	1	15	500			No		7500	500
114003	1	18	500			Yes	4	7000	388.89
114004	2	38	250	decrease, increase	125, 250	Yes	3	6000	157.89
114005	1	1	500			No		500	500
114006	3	68	500	decrease, increase	250, 500	Yes	17	21000	308.82
114007	4	97	500	increase, decrease	500, 250	No		39250	404.64
114008	37	1027	500	decrease, increase	250, 500, 750	Yes	34	560750	546.01
114009	1	10	500			No		5000	500
114010	6	154	500	decrease	250	Yes	26	33000	214.29
114011	3	61	500	decrease	250	Yes	14	12000	196.72
114012	4	89	500			Yes	13	38000	426.97
114013	2	53	500			Yes	3	25000	471.7
114014	2	36	850			No		30600	850
115001	5	118	500	decrease	250	Yes	8	48000	406.78
115002	6	154	500			No		77000	500
115003	2	32	500			No		16000	500
115004	1	6	500			No		3000	500
115005	4	99	500	decrease	250	Yes	8	41750	421.72
115006	5	127	500			No		63500	500
115007	4	109	500			No		54500	500
115008	3	69	500	decrease, increase	250, 500	Yes	5	27000	391.3
115009	4	108	500	decrease	250	No		27750	256.94
115010	2	53	500	decrease	250	Yes	2	20250	382.08
115011	15	411	500	decrease, increase	250, 375	No		160500	390.51
115012	1	15	500			No		7500	500
115013	2	46	500			No		23000	500
115014	1	28	250			No		7000	250
115015	1	1	500			No		500	500
115016	1	17	500	decrease	250	Yes	1	5000	294.12
115017	4	98	500	decrease	250	No		24500	250
115018	2	35	500	decrease	250	No		9500	271.43
115019	2	32	500	decrease	250	No		14250	445.31
115020	5	114	500	decrease	250	No		29250	256.58
[truncated: 400 more rows]

## Sheet: AESI
Patient ID	System Organ Class	Preferred Terms	Start date	End date	CTCAE Grade	Assessment of causality	SAE?	Types of serious adverse events
[truncated: 8,505 more rows]

[truncated: 4 more sheets: TEAE, Tumor Response, OS, PFS]
